# Supplementary material for: Acquired resistance to PD-L1 inhibition enhances a type I IFN-regulated secretory program in tumors
Source: EMBO Rep. 2024 Dec 11;26(2):521–59. doi: 10.1038/s44319-024-00333-0 (PMC11772817; doi:10.1038/s44319-024-00333-0)
Supplement: Supplementary file 3 — Source data Fig. 1 [file 44319_2024_333_MOESM3_ESM.zip]

Archive with 5 entries (2 files):
- Figure 1/
- Figure 1/1B/
- Figure 1/1B/1B.xlsx
- Figure 1/1I/
- Figure 1/1I/1I.xlsx
