# Supplementary material for: Acquired resistance to PD-L1 inhibition enhances a type I IFN-regulated secretory program in tumors
Source: EMBO Rep. 2024 Dec 11;26(2):521–59. doi: 10.1038/s44319-024-00333-0 (PMC11772817; doi:10.1038/s44319-024-00333-0)
Supplement: Supplementary file 3 — Source data Fig. 1 [file 44319_2024_333_MOESM3_ESM.zip › Figure 1/1B/1B.xlsx]

## Sheet: Sheet1
	Tumor Volumes
Days Post Implantation	Con					αPD-L1				P	PTR
7	70.4969	101.392	102.019	92.3748	91.4369	65.6421	0	183.6	108.219	102.019	108.219
10	210.853	124.801	247.995	150.982	186.908	87.5417	140.654	252.489	151.293	247.995	151.293
13	161.801	122.221	207.774	96.1449	234.373	123.58	105.196	244.119	109.785	207.774	109.785
16	313.775	237.534	165.466	131.165	377.262	109.672	71.1847	226.203	133.871	165.466	133.871
19	465.047	283.653	179.023	161.026	391.509	138.816	133.042	305.15	152.374	179.023	152.374
22	703.807	290.287	241.806	204.085	609.405	105.799	115.956	274.193	99.7009	241.806	99.7009
25	1770.14	326.606	399.055	488.146	965.044	139.399	119.562	349.282	68.2147	399.055	68.2147
28						117.372	170.551	560.209	44.7642	445.43	44.7642
31						97.0254	214.277	475.578	63.1884	501.331	63.1884
34						97.6555	240.786	373.438	26.485	687.588	26.485
38						146.086	396.586	469.305	44.6428	636.065	44.6428
43						187.389	531.39	793.178	46.0198	1065	46.0198
46						172.656	895.297	665.822	61.122	1370.53	61.122
51						168.005	717.11	869.949	80.3329	2217.21	80.3329
57						182.967	2065.71	1246.03	151.172		151.172
60											146.467
63											207.928
66											185.212
69											271.873
72											319.714
75											347.494
78											430.336
81											417.851
84											642.253
87											1042.75
91											824.023
94											1015.33
95											1014.15
