# Supplementary material for: Acquired resistance to PD-L1 inhibition enhances a type I IFN-regulated secretory program in tumors
Source: EMBO Rep. 2024 Dec 11;26(2):521–59. doi: 10.1038/s44319-024-00333-0 (PMC11772817; doi:10.1038/s44319-024-00333-0)
Supplement: Supplementary file 3 — Source data Fig. 1 [file 44319_2024_333_MOESM3_ESM.zip › Figure 1/1I/1I.xlsx]

## Sheet: Sheet1
qRT-PCR	Log2 Fold Change PTR vs P							Two tailed t-test (p values)
	P			PTR				PTR vs P
Ccl5	1.03	0.99	0.98	1.55	1.39	1.24		0.0123311
Serpinb9	1.00603	0.868505	1.1445	1.44918	1.57358	1.661		0.00527679
Cxcl9	0.87	1.09	1.04	2.2	1.97	1.72		0.00331218
Rsad2	1.13	0.85	1.04	2.17	2.91	2.06		0.0079526
Cxcl10	1.09	1.13	0.81	2.5	3.05	2.6		0.000973669
Il6	1.11	0.99	0.92	3.01	3.7	2.3		0.00807641
Nos2	0.89	1.01	1.11	9.1	13.27	10.57		0.00122826
