# Supplementary material for: Acquired resistance to PD-L1 inhibition enhances a type I IFN-regulated secretory program in tumors
Source: EMBO Rep. 2024 Dec 11;26(2):521–59. doi: 10.1038/s44319-024-00333-0 (PMC11772817; doi:10.1038/s44319-024-00333-0)
Supplement: Supplementary file 4 — Source data Fig. 2 [file 44319_2024_333_MOESM4_ESM.zip]

Archive with 16 entries (9 files):
- Figure 2/
- Figure 2/2C/
- Figure 2/2C/2C-left no annotations.png
- Figure 2/2C/2C-left.png
- Figure 2/2C/2C-right no annotations.png
- Figure 2/2C/2C-right.png
- Figure 2/2E/
- Figure 2/2E/2E.png
- Figure 2/2F/
- Figure 2/2F/2F.xlsx
- Figure 2/2G/
- Figure 2/2G/2G.xlsx
- Figure 2/2H/
- Figure 2/2H/2H.xlsx
- Figure 2/2I/
- Figure 2/2I/2I.xlsx
