# Supplementary material for: Acquired resistance to PD-L1 inhibition enhances a type I IFN-regulated secretory program in tumors
Source: EMBO Rep. 2024 Dec 11;26(2):521–59. doi: 10.1038/s44319-024-00333-0 (PMC11772817; doi:10.1038/s44319-024-00333-0)
Supplement: Supplementary file 4 — Source data Fig. 2 [file 44319_2024_333_MOESM4_ESM.zip › Figure 2/2F/2F.xlsx]

## Sheet: Sheet1
NOS2	P						PTR
IFNAR1KD	-			+			-			+
Log2Fold Change vs P No Tx	0	0	0	-0.03952	-0.0762859	-0.0224775	0.5397	0.701723	0.686823	-0.0044384	-0.0375083	0.121301
LCN2	P						PTR
IFNAR1KD	-			+			-			+
Log2Fold Change vs P No Tx	0	0	0	-0.0852874	-0.36746	-0.0526137	0.863039	0.526552	0.679866	0.242678	0.0682627	0.415201
Two tailed T-test (P values)	P vs P IFNAR1KD	P vs PTR	PTR vs PTR IFNAR1KD	P IFNAR1KD vs PTR IFNAR1KD
Nos2	0.0439769	0.000240748	0.000959375	0.227324
LCN2	0.167194	0.002087	0.0326718	0.0440651
