# Supplementary material for: Acquired resistance to PD-L1 inhibition enhances a type I IFN-regulated secretory program in tumors
Source: EMBO Rep. 2024 Dec 11;26(2):521–59. doi: 10.1038/s44319-024-00333-0 (PMC11772817; doi:10.1038/s44319-024-00333-0)
Supplement: Supplementary file 4 — Source data Fig. 2 [file 44319_2024_333_MOESM4_ESM.zip › Figure 2/2G/2G.xlsx]

## Sheet: Sheet1
	P-shCon						P-IFNAR1KD						PDR-shCon						PDR-IFNAR1KD
LCN2	12.0266	14.7519	18.9638	19.7071	19.4594		38.5369	35.0682	31.1041	35.8115	15.743		717.275	566	668.476	576.979	659.937		311.028	292.729	398.865	258.57	370.806
IL6	65.7862	62.7418	65.7862	105.238	109.678	118.722	50.9699	56.772	56.772	118.722	127.973	114.173	229.918	209.81	213.804	187.269	246.24	176.981	205.83	217.813	166.869	142.215	127.973	137.421
CCL2	1.04774	1.72148	0.758992	0.598577	0.63066		1.17607	0.887324	0.855241	0.406079	1.46482		20.5863	21.0996	19.4955	15.2605	21.26		4.35229	6.0206	3.45396	5.12228	2.49147
ng/1ug protein
Two tailed T-test (P values)	P vs P IFNAR1KD	P vs PTR	PTR vs PTR IFNAR1KD	P IFNAR1KD vs PTR IFNAR1KD
LCN2	0.0109994	2.29343e-08	3.27233e-06	3.27233e-06
IL6	0.981637	9.17091e-06	0.00414812	0.00414812
CCL2	0.981828	1.91809e-07	0.000837404	0.000837404
