# Supplementary material for: Acquired resistance to PD-L1 inhibition enhances a type I IFN-regulated secretory program in tumors
Source: EMBO Rep. 2024 Dec 11;26(2):521–59. doi: 10.1038/s44319-024-00333-0 (PMC11772817; doi:10.1038/s44319-024-00333-0)
Supplement: Supplementary file 4 — Source data Fig. 2 [file 44319_2024_333_MOESM4_ESM.zip › Figure 2/2H/2H.xlsx]

## Sheet: Sheet1
Gene Expression Fold Change vs P average
	P								PTR
LCN2	0.897139	1.00292	1.06771	1.04093	0.758541	1.05838	1.21122	1.02839	72.3354	87.0348	85.4295	12.6703	153.489	221.848	323.51	50.3704
IL6	1.34998	0.725204	0.866078	1.17939	1.51858	0.813538	0.900193	0.899183	66.2071	72.2539	49.0395	28.5901	110.123	138.465	236.076	46.4946
NOS2	1.88309	1.29395	0.995614	0.412211					59.9735	50.4762	39.8995	48.1023
CCL2	0.94396	0.894559	0.776356	1.52537					30.2712	52.2757	39.9916	25.9411
IL1RN	1.12936	0.898548	0.944109	1.04377					3.00096	2.57447	2.37382	1.89794
Two tailed T-test (P values)	P vs PTR
LCN2	0.00395018
IL6	0.00176426
NOS2	2.34864e-05
CCL2	0.000830992
IL1RN	0.000803753
