# Supplementary material for: Acquired resistance to PD-L1 inhibition enhances a type I IFN-regulated secretory program in tumors
Source: EMBO Rep. 2024 Dec 11;26(2):521–59. doi: 10.1038/s44319-024-00333-0 (PMC11772817; doi:10.1038/s44319-024-00333-0)
Supplement: Supplementary file 4 — Source data Fig. 2 [file 44319_2024_333_MOESM4_ESM.zip › Figure 2/2I/2I.xlsx]

## Sheet: Sheet1
Gene Expression Fold Change vs PTR average
	PTR shCon																				PTR IFNAR1KD
LCN2	-0.38562	1.04804	0.766631	-1.42905	0.177949	0.419023	0.728914	-1.32589	-0.11556	-0.220463	0.270018	-0.0218353	0.322603	-0.234762	-0.0206232	-0.587396	0.277234	0.0532875	0.458254	-0.180756	-1.59422	-0.71973	-0.151	-0.92241	-0.75146	-0.75309	-0.87514	-0.66093	-2.12133	-2.08348	-1.87694	-2.21473	-2.16069	-1.82378	-0.72341	-0.69076	-0.93299	-0.88497	-0.48128	-0.35874
IL6	0.070191	0.192349	0.573018	-0.83556	0.003146	-0.28139	0.206525	0.228067	-0.04051	-0.11584	0.149354	-1.53577	0.542282	-0.02132	0.871189	-0.00574					-0.33412	0.080267	-0.44607	-0.23376	-3.42827	-2.64009	-3.10236	-3.15237	-3.17637	-3.13797	-1.10776	-0.73319	-1.17983	-1.27606	-1.07532	-0.86098
NOS2	0.288724	0.040003	-0.29923	-0.02949																	-2.29705	-2.45862	-2.20202	-3.10454
CCL2	-0.24181	0.546384	0.159942	-0.46452																	-2.5397	-2.58214	-2.7687	-1.18634
IL1RN	0.305088	0.083937	-0.03313	-0.3559																	-1.66715	-2.14455	-1.59045	-2.36588
Two tailed T-test (P values)	PTR vs PTR IFNAR1KD
LCN2	2.26514e-06
IL6	5.54634e-05
NOS2	4.076e-05
CCL2	0.00181249
IL1RN	0.000159366
