# Supplementary material for: Acquired resistance to PD-L1 inhibition enhances a type I IFN-regulated secretory program in tumors
Source: EMBO Rep. 2024 Dec 11;26(2):521–59. doi: 10.1038/s44319-024-00333-0 (PMC11772817; doi:10.1038/s44319-024-00333-0)
Supplement: Supplementary file 5 — Source data Fig. 3 [file 44319_2024_333_MOESM5_ESM.zip]

Archive with 10 entries (5 files):
- Figure 3/
- Figure 3/3A-B/
- Figure 3/3A-B/3A-B.xlsx
- Figure 3/3C/
- Figure 3/3C/3C.xlsx
- Figure 3/3D/
- Figure 3/3D/3D.xlsx
- Figure 3/3E/
- Figure 3/3E/3E Bargraphs.xlsx
- Figure 3/3E/3E.png
