# Supplementary material for: Acquired resistance to PD-L1 inhibition enhances a type I IFN-regulated secretory program in tumors
Source: EMBO Rep. 2024 Dec 11;26(2):521–59. doi: 10.1038/s44319-024-00333-0 (PMC11772817; doi:10.1038/s44319-024-00333-0)
Supplement: Supplementary file 5 — Source data Fig. 3 [file 44319_2024_333_MOESM5_ESM.zip › Figure 3/3A-B/3A-B.xlsx]

## Sheet: Sheet1
Average CPM
	Sensitive						Insensitive
	Efremova		Lan		Sceneay		Sceneay		Renca
	IgG	αPD-L1	IgG	αPD-L1	IgG	αPD-L1	IgG	αPD-L1	P	PD-L1
	57.4224	80.1544	28.8026	25.4601	139.637	72.1556	3.86649	7.42931	20.1245	10.3814
	151.558	118.118	12.4267	19.763	63.1553	72.694	0.789516	19.3452	22.887	12.5281
	107.073	184.097	16.936	18.6849	29.3407	83.6843	5.00374	3.75336	23.0804	13.4525
			11.0413	15.1761	43.0598	91.4549	3.7145	3.75072
			12.288	22.5312	70.037	134.986	4.20649	5.53637
			11.3437	16.1016	104.851	69.173	5.79626	3.65622
			14.7771	16.8382	52.1845	152.516	4.15976	3.47556
			10.8834	16.0465		69.3353		5.7166
			13.7038	23.0706		100.521
			12.7979	40.0408		110.55
Two tailed T-ttest (Pvalues)		0.616384		0.0288053		0.162748		0.229647		0.00167816
GSEA
NES	1.48		1.368		1.466		-0.681		-2.117
FDR	0.092		0.233		0.239		0.865		0.004
