# Supplementary material for: Acquired resistance to PD-L1 inhibition enhances a type I IFN-regulated secretory program in tumors
Source: EMBO Rep. 2024 Dec 11;26(2):521–59. doi: 10.1038/s44319-024-00333-0 (PMC11772817; doi:10.1038/s44319-024-00333-0)
Supplement: Supplementary file 5 — Source data Fig. 3 [file 44319_2024_333_MOESM5_ESM.zip › Figure 3/3C/3C.xlsx]

## Sheet: Sheet1
Dataset Sensitive/Insensitive	PTIS (NES)
Efremova 2018	1.48
Lan 2018	1.368
Sceneay 2019young	1.466
Sceneay 2019aged	-0.681
Renca-PDR	-2.117
