# Supplementary material for: Acquired resistance to PD-L1 inhibition enhances a type I IFN-regulated secretory program in tumors
Source: EMBO Rep. 2024 Dec 11;26(2):521–59. doi: 10.1038/s44319-024-00333-0 (PMC11772817; doi:10.1038/s44319-024-00333-0)
Supplement: Supplementary file 5 — Source data Fig. 3 [file 44319_2024_333_MOESM5_ESM.zip › Figure 3/3D/3D.xlsx]

## Sheet: Sheet1
	Average CPM
	Pre-Tx	PDR
	26.5129	1.5734
	55.5161	189.626
	5.89659	17.234
	2.50908	9.01736
	17.197
	3.11147
	38.591
Two tailed T-ttest (Pvalues)		0.360731
NES	1.46
FDR	0.1
