# Supplementary material for: Acquired resistance to PD-L1 inhibition enhances a type I IFN-regulated secretory program in tumors
Source: EMBO Rep. 2024 Dec 11;26(2):521–59. doi: 10.1038/s44319-024-00333-0 (PMC11772817; doi:10.1038/s44319-024-00333-0)
Supplement: Supplementary file 5 — Source data Fig. 3 [file 44319_2024_333_MOESM5_ESM.zip › Figure 3/3E/3E Bargraphs.xlsx]

## Sheet: Sheet1
All Cells				Tumor Cells				Macrophages				T-Cells
No Tx		Avelumab		No Tx		Avelumab		No Tx		Avelumab		No Tx		Avelumab
Mean	Standard Error	Mean	Standard Error	Mean	Standard Error	Mean	Standard Error	Mean	Standard Error	Mean	Standard Error	Mean	Standard Error	Mean	Standard Error
0.120842	0.0108175	0.484103	0.00900787	0.0773258	0.0081645	0.478633	0.00916095	0.335011	0.0898352	1.00581	0.0898979	0	0	0.0960151	0.0507283
Two Tailed T-test	≤0.0001			Two Tailed T-test	≤0.0001			Two Tailed T-test	≤0.0001
