# Supplementary material for: Acquired resistance to PD-L1 inhibition enhances a type I IFN-regulated secretory program in tumors
Source: EMBO Rep. 2024 Dec 11;26(2):521–59. doi: 10.1038/s44319-024-00333-0 (PMC11772817; doi:10.1038/s44319-024-00333-0)
Supplement: Supplementary file 6 — Source data Fig. 4 [file 44319_2024_333_MOESM6_ESM.zip]

Archive with 23 entries (11 files):
- Figure 4/
- Figure 4/4A/
- Figure 4/4A/4A.xlsx
- Figure 4/4B/
- Figure 4/4B/4B.xlsx
- Figure 4/4C/
- Figure 4/4C/4C.xlsx
- Figure 4/4D/
- Figure 4/4D/4D.xlsx
- Figure 4/4E/
- Figure 4/4E/4E.xlsx
- Figure 4/4F/
- Figure 4/4F/4F.png
- Figure 4/4G/
- Figure 4/4G/4G.xlsx
- Figure 4/4H/
- Figure 4/4H/4H.xlsx
- Figure 4/4I/
- Figure 4/4I/4I.xlsx
- Figure 4/4J/
- Figure 4/4J/4J.xlsx
- Figure 4/4K/
- Figure 4/4K/4K.xlsx
