# Supplementary material for: Acquired resistance to PD-L1 inhibition enhances a type I IFN-regulated secretory program in tumors
Source: EMBO Rep. 2024 Dec 11;26(2):521–59. doi: 10.1038/s44319-024-00333-0 (PMC11772817; doi:10.1038/s44319-024-00333-0)
Supplement: Supplementary file 6 — Source data Fig. 4 [file 44319_2024_333_MOESM6_ESM.zip › Figure 4/4A/4A.xlsx]

## Sheet: Sheet1
IFNA
P																												PTR
shCon														IFNAR1KD														shCon														IFNAR1KD
10.5607	0.286886	0.255694	1.29085	0.323405	0.234973	14.6308	0.899434	7.81501	0.648195	0.568598	0.708089	0.727851	0.673641	0.170095	1.09334	0.159114	0.247564	0.119681	0.246835	0.167799	0.444498	1.11303	0.676795	0.927877	1.63213	0.819405	1.05098	0.232472	0.187175	0.143737	0.127076	0.402974	0.397855	0.515741	0.414064	0.635774	0.474428	0.543781	0.732278	0.756166	0.703007	0.384687	0.199515	0.184584	0.064878	0.61215	0.813128	0.51933	0.626662
IFNB
P																																		PTR
shCon																				IFNAR1KD														shCon
4.10223	0.377786	0.600673	1.07422	0.557872	0.866394	6.29264	0.768501	1.03911	0.568484	0.902768	0.977959	1.19694	1.60196	3.10554	0.558471	0.599309	0.928568	1.11313	0.930787	0.672551	0.756809	0.440557	0.335829	0.613479	1.08125	0.490342	1.23882	1.67886	1.58218	1.01433	2.33604	1.18775	1.90047	1.05696	2.58117	2.96274	2.06176	2.32887	3.52426	5.54701	0.829997	8.86253	9.79742	11.0965	8.53211	9.9957	8.74088	6.88033	2.49641
Two tailed T-test (P value)
	P vs P IFNAR1KD	PTR vs P	PTR vs PTR IFNAR1KD	PIFNAR1KD vs PTR IFNAR1KD
IFNA	0.0896185	0.0658226	0.0915658	0.911099
IFNB	0.455158	4.89298e-06	0.348676	6.38594e-06
[truncated: 18 more columns]
