# Supplementary material for: Acquired resistance to PD-L1 inhibition enhances a type I IFN-regulated secretory program in tumors
Source: EMBO Rep. 2024 Dec 11;26(2):521–59. doi: 10.1038/s44319-024-00333-0 (PMC11772817; doi:10.1038/s44319-024-00333-0)
Supplement: Supplementary file 6 — Source data Fig. 4 [file 44319_2024_333_MOESM6_ESM.zip › Figure 4/4B/4B.xlsx]

## Sheet: Sheet1
IFNA	Gene Expression Fold Change vs P AVG
	P				PTR
LCN2	0.180248	0.252425	0.269079	0.461772	38.7963	47.0672	29.668	49.2348
IL6	1.59775	2.50548	1.90959	1.69975	226.161	290.607	188.579	134.163
NOS2	1.36516	2.21245	1.87313	1.5819	77.4096	78.0026	57.3436	84.8161
CCL2	0.838263	0.94617	0.662058	0.540495	15.1834	25.3228	13.5023	12.7482
IL1RN	0.319926	0.246784	0.243537	0.253321	0.882865	1.37564	0.66489	1.31514
IFNB
	P				PTR
LCN2	0.671898	0.785979	0.487347	0.611737	30.8035	24.6518	40.8584	36.1902
IL6	22.6316	23.7925	19.1545	20.0407	295.993	290.728	356.608	429.132
NOS2	4.33816	6.67123	5.59626	4.95505	303.86	285.298	343.626	393.386
CCL2	2.66533	2.14077	2.25115	2.01469	29.6754	24.4337	28.9538	28.1359
IL1RN	0.46866	0.462121	0.583705	0.40474	1.25407	1.31544	1.40262	1.44787
	+IFNα	+IFNβ
LCN2	7.2034	5.69146
IL6	6.73282	3.98981
NOS2	5.41147	5.94992
CCL2	4.45778	3.61959
IL1RN	1.9421	1.50822
IFNA
Two tailed T-test: P values	P vs PTR
LCN2	9.36749e-05
IL6	0.000729772
NOS2	1.80167e-05
CCL2	0.00158383
IL1RN	0.00366365
IFNB
Two tailed T-test: P values	P vs PTR
LCN2	8.74788e-05
IL6	5.98057e-05
NOS2	9.71464e-06
CCL2	6.16422e-07
IL1RN	5.01459e-06
