# Supplementary material for: Acquired resistance to PD-L1 inhibition enhances a type I IFN-regulated secretory program in tumors
Source: EMBO Rep. 2024 Dec 11;26(2):521–59. doi: 10.1038/s44319-024-00333-0 (PMC11772817; doi:10.1038/s44319-024-00333-0)
Supplement: Supplementary file 6 — Source data Fig. 4 [file 44319_2024_333_MOESM6_ESM.zip › Figure 4/4C/4C.xlsx]

## Sheet: Sheet1
IFNA	Gene Expression Fold Change vs PTR shCon
	PTR shCon				PTR-IFNAR1KD
LCN2	-0.05889	0.219916	-0.4459	0.284872	-1.34497	-1.09138	-1.43726	-0.73274
IL6	0.163455	0.525177	-0.09872	-0.58991	-1.70736	-1.3189	-2.15697	-1.88071
NOS2	0.072511	0.083521	-0.36037	0.204337	-3.80279	-4.38521	-4.60949	-3.61968
CCL2	-0.07911	0.658831	-0.2484	-0.33132	-3.89183	-3.57752	-4.13716	-3.93451
IL1RN	-0.20143	0.438407	-0.6105	0.373524	-1.66258	-2.55915	-2.3795	-0.90558
IFNB
	PTR shCon				PTR-IFNAR1KD
LCN2	-0.07966	-0.40106	0.327879	0.152843	0.193919	0.050885	0.123188	0.376216
IL6	-0.19469	-0.22058	0.074091	0.341175	-1.04414	-1.40961	-1.07292	-1.06515
NOS2	-0.11476	-0.2057	0.062672	0.257781	-4.37176	-5.02841	-4.57738	-3.974
CCL2	0.098191	-0.1822	0.062679	0.021335	-3.4367	-4.15798	-3.64135	-4.08516
IL1RN	-0.10943	-0.04051	0.052068	0.097876	-2.0714	-2.08386	-2.15109	-2.10568
	+IFNα	+IFNβ
LCN2	-1.15159	0.186052
IL6	-1.76599	-1.14796
NOS2	-4.10429	-4.48789
CCL2	-3.88525	-3.8303
IL1RN	-1.8767	-2.10301
IFNA
Two tailed T-test: P values	PTR IFNAR1KD vs PTR shCon
LCN2	0.00238873
IL6	0.000940495
NOS2	4.6e-06
CCL2	4.89769e-06
IL1RN	0.00600238
IFNB
Two tailed T-test: P values	PTR IFNAR1KD vs PTR shCon
LCN2	0.32187
IL6	0.000347708
NOS2	1.59127e-06
CCL2	8.2307e-07
IL1RN	1.15986e-08
