# Supplementary material for: Acquired resistance to PD-L1 inhibition enhances a type I IFN-regulated secretory program in tumors
Source: EMBO Rep. 2024 Dec 11;26(2):521–59. doi: 10.1038/s44319-024-00333-0 (PMC11772817; doi:10.1038/s44319-024-00333-0)
Supplement: Supplementary file 6 — Source data Fig. 4 [file 44319_2024_333_MOESM6_ESM.zip › Figure 4/4D/4D.xlsx]

## Sheet: Sheet1
	Gene Expression Fold Change vs PTR No stimulation
	No Stimulation				α				β
LCN2	0.501581	0.768472	0.741613	-2.01167	-0.397202	-0.118399	-0.784216	-0.0534421	-0.730028	-1.05143	-0.322488	-0.497524
IL6	0.379605	0.505695	-0.053435	-0.831865	2.1519	2.51362	1.88972	1.39853	2.54011	2.51422	2.80889	3.07597
NOS2	0.288724	0.0400028	-0.299232	-0.0294944	0.656911	0.667921	0.224031	0.788737	2.62973	2.5388	2.80716	3.00227
CCL2	-0.241808	0.546384	0.159942	-0.464519	-1.23726	-0.49932	-1.40655	-1.48947	-0.27049	-0.550886	-0.306002	-0.347346
IL1RN	0.305088	0.083937	-0.0331254	-0.3559	-1.46007	-0.820239	-1.86915	-0.885122	-0.953719	-0.884796	-0.792218	-0.746409
	NT	+IFNα	+IFNβ
LCN2	0	-0.338315	-0.650367
IL6	4.44089e-16	1.98844	2.7348
NOS2	-4.44089e-16	0.5844	2.74449
CCL2	0	-1.15815	-0.368681
IL1RN	-4.44089e-16	-1.25865	-0.844285
	+IFNα	+IFNβ
Two tailed T-test: P values	PTR IFNA vs PTR NT	PTR IFNB vs PTR NT
LCN2	0.642962	0.383216
IL6	0.00201559	0.0001659
NOS2	0.0149005	2.37195e-06
CCL2	0.0107448	0.163047
IL1RN	0.00446905	0.00114579
