# Supplementary material for: Acquired resistance to PD-L1 inhibition enhances a type I IFN-regulated secretory program in tumors
Source: EMBO Rep. 2024 Dec 11;26(2):521–59. doi: 10.1038/s44319-024-00333-0 (PMC11772817; doi:10.1038/s44319-024-00333-0)
Supplement: Supplementary file 6 — Source data Fig. 4 [file 44319_2024_333_MOESM6_ESM.zip › Figure 4/4E/4E.xlsx]

## Sheet: Sheet1
IL6 (pg/106 cells in CM)
	P			PTR
-	3.69661	5.45988	5.19903	16.5644	18.5395	16.8824
α	13.5541	13.4594	14.5899	65.3303	72.0694	77.6356
β	21.1834	30.718	44.3747	88.2364	94.2812	80.3521
Two tailed T-test: P values	P vs PTR
-	0.000107907
α	8.56447e-05
β	0.00210294
Two tailed T-test: P values	P - vs P IFNA	P - vs P IFNB	PTR - vs PTR IFNA	PTR - vs PTR IFNB
P values	0.000159686	0.0155516	0.000113418	6.65188e-05
