# Supplementary material for: Acquired resistance to PD-L1 inhibition enhances a type I IFN-regulated secretory program in tumors
Source: EMBO Rep. 2024 Dec 11;26(2):521–59. doi: 10.1038/s44319-024-00333-0 (PMC11772817; doi:10.1038/s44319-024-00333-0)
Supplement: Supplementary file 6 — Source data Fig. 4 [file 44319_2024_333_MOESM6_ESM.zip › Figure 4/4G/4G.xlsx]

## Sheet: Sheet1
pSTAT1/STAT1	Log2Fold Change vs P shCon
P						PDR
shCon			IFNAR1KD			shCon			IFNAR1KD
0	0	0	0.32139	-0.64098	-0.03785	0.48065	-0.56813	0.03305	0.54345	-0.37376	0.08575
pSTAT3/STAT3	Log2Fold Change vs P shCon
P						PDR
shCon			IFNAR1KD			shCon			IFNAR1KD
0	0	0	-0.11148	-0.0732	-0.03925	0.33934	0.35362	0.29785	0.47251	0.05899	-0.03683
Two tailed t-test (P values)	P vs P IFNAR1KD	P vs PTR	PTR vs PTR IFNAR1KD	P IFNAR1KD vs PTR IFNAR1KD
pSTAT1/STAT1	0.693134	0.955248	0.810367	0.624572
pSTAT3/STAT3	0.0232153	3.88015e-05	0.352056	0.20332
