# Supplementary material for: Acquired resistance to PD-L1 inhibition enhances a type I IFN-regulated secretory program in tumors
Source: EMBO Rep. 2024 Dec 11;26(2):521–59. doi: 10.1038/s44319-024-00333-0 (PMC11772817; doi:10.1038/s44319-024-00333-0)
Supplement: Supplementary file 6 — Source data Fig. 4 [file 44319_2024_333_MOESM6_ESM.zip › Figure 4/4H/4H.xlsx]

## Sheet: Sheet1
		pSTAT1/STAT1
		Log2Fold Change vs P sh Con No Stim
		P												PTR
		IFNB			No Stim			IFNB			No Stim			IFNB			No Stim			IFNB			No Stim
		shCon			shCon			IFNAR1KD			IFNAR1KD			shCon			shCon			IFNAR1KD			IFNAR1KD
		1.31455	1.06491	0.78884	0	0	0	1.77354	0.98603	1.08616	0.32139	-0.64098	-0.03785	2.07925	1.52772	1.60198	0.48065	-0.56813	0.03305	1.11153	-0.1724	0.60554	0.54345	-0.37376	0.08575
		pSTAT3/STAT3
		Log2Fold Change vs P sh Con No Stim
		P												PTR
		IFNB			No Stim			IFNB			No Stim			IFNB			No Stim			IFNB			No Stim
		shCon			shCon			IFNAR1KD			IFNAR1KD			shCon			shCon			IFNAR1KD			IFNAR1KD
		0.30286	0.72559	0.41237	0	0	0	0.45316	0.26639	0.15814	-0.11148	-0.0732	-0.03925	0.76564	1.01988	0.927005	0.33934	0.35362	0.29785	0.96189	0.41593	0.24668	0.47251	0.05899	-0.03683
								IFNB
		Two tailed t-test (P values)		P vs P IFNB	P IFNAR1KD vs P IFNAR1KD IFNB	PTR vs PTR IFNB	PTR IFNAR1KD vs PTR IFNAR1KD IFNB	P vs P IFNAR1KD	P vs PTR	PTR vs PTR IFNAR1KD	P IFNAR1KD vs PTR IFNAR1KD
		pSTAT1/STAT1		0.00224439	0.0200644	0.00738868	0.400977	0.480188	0.0416715	0.0412006	0.162029
		pSTAT3/STAT3		0.0192418	0.0143532	0.0016589	0.230401	0.287677	0.0447029	0.187233	0.344363
