# Supplementary material for: Acquired resistance to PD-L1 inhibition enhances a type I IFN-regulated secretory program in tumors
Source: EMBO Rep. 2024 Dec 11;26(2):521–59. doi: 10.1038/s44319-024-00333-0 (PMC11772817; doi:10.1038/s44319-024-00333-0)
Supplement: Supplementary file 6 — Source data Fig. 4 [file 44319_2024_333_MOESM6_ESM.zip › Figure 4/4I/4I.xlsx]

## Sheet: Sheet1
	P				PTR
TAP1	1.09549	1.14844	0.799116	0.99466	0.707484	0.710526	0.594354	0.457158
H2D1	1.07294	1.05843	0.803591	1.0958	0.520647	0.532528	0.290959	0.143745
B2M	0.86258	0.95811	0.88814	1.36239	0.75723	0.66257	0.76948	0.35627
MHC-1	0.948131	1.02636	1.02551		0.331089	0.389489	0.363546
PD-L1	1.04258	1.06898	0.888439		0.27974	0.326228	0.344718
Gene Expression (qRT-PCR)
Log2Fold Change vs P AVG
Two tailed t-test (P values)	P vs PTR
TAP1	0.00696516
H2D1	0.00157522
B2M	0.0452237
MHC-1	3.25966e-05
PD-L1	0.000329084
