# Supplementary material for: Acquired resistance to PD-L1 inhibition enhances a type I IFN-regulated secretory program in tumors
Source: EMBO Rep. 2024 Dec 11;26(2):521–59. doi: 10.1038/s44319-024-00333-0 (PMC11772817; doi:10.1038/s44319-024-00333-0)
Supplement: Supplementary file 6 — Source data Fig. 4 [file 44319_2024_333_MOESM6_ESM.zip › Figure 4/4J/4J.xlsx]

## Sheet: Sheet1
	PDL1 (MFI)
	P												PTR
	IFNB			No Stim			IFNB			No Stim			IFNB			No Stim			IFNB			No Stim
	shCon			shCon			IFNAR1KD			IFNAR1KD			shCon			shCon			IFNAR1KD			IFNAR1KD
	3286.93	4575.8	4004.59	435.31	446.33	370.95	918.43	1078.46	922.65	360.53	479.85	304.82	1297.69	1074.03	889.09	116.8	136.21	143.93	253.71	278.69	248.27	76.67	90.3	74.79
	MHC-I (MFI)
	P												PTR
	IFNB			No Stim			IFNB			No Stim			IFNB			No Stim			IFNB			No Stim
	shCon			shCon			IFNAR1KD			IFNAR1KD			shCon			shCon			IFNAR1KD			IFNAR1KD
	32137.7	34685.1	34049.7	17194.7	18613.3	18598	22503.8	22670.3	22286.6	13051.8	14471.2	14620	19329.8	18789.7	18036.2	6004.4	7063.5	6593.03	12860.1	13271	13290.6	6587.5	7701.85	7782.6
							IFNB
	Two tailed t-test (P values)		P vs P IFNB	P IFNAR1KD vs P IFNAR1KD IFNB	PTR vs PTR IFNB	PTR IFNAR1KD vs PTR IFNAR1KD IFNB	P vs P IFNAR1KD	P vs PTR	PTR vs PTR IFNAR1KD	P IFNAR1KD vs PTR IFNAR1KD
	pSTAT1/STAT1		0.000693489	0.00131105	0.00128533	7.01407e-05	0.00137509	0.00183917	0.00221993	0.000183048
	pSTAT3/STAT3		6.64457e-05	7.93341e-05	1.49207e-05	0.00014713	0.000135269	6.28314e-05	0.000154195	8.05507e-07
