# Supplementary material for: Acquired resistance to PD-L1 inhibition enhances a type I IFN-regulated secretory program in tumors
Source: EMBO Rep. 2024 Dec 11;26(2):521–59. doi: 10.1038/s44319-024-00333-0 (PMC11772817; doi:10.1038/s44319-024-00333-0)
Supplement: Supplementary file 6 — Source data Fig. 4 [file 44319_2024_333_MOESM6_ESM.zip › Figure 4/4K/4K.xlsx]

## Sheet: Sheet1
		PTR vs P	PTR + IFNB vs P	PTR-IFNAR1KD + IFNB vs P
	PTIS (Average)	4.03378	4.72258	2.7909
	IL6	1.74909	4.0081	1.86137
	LCN2	5.25103	3.91411	3.67941
	pSTAT1#	-0.01814	1.73632	0.51489
	pSTAT3#	0.33027	0.904175	0.5415
	PD-L1	-1.65871	1.36793	-0.67921
	MHC-I	-1.47063	0.046073	-0.46395
	Gene/Protein Expression
	Average Log2Fold Change vs P
