# Supplementary material for: Acquired resistance to PD-L1 inhibition enhances a type I IFN-regulated secretory program in tumors
Source: EMBO Rep. 2024 Dec 11;26(2):521–59. doi: 10.1038/s44319-024-00333-0 (PMC11772817; doi:10.1038/s44319-024-00333-0)
Supplement: Supplementary file 7 — Source data Fig. 5 [file 44319_2024_333_MOESM7_ESM.zip]

Archive with 20 entries (10 files):
- Figure 5/
- Figure 5/5A-B/
- Figure 5/5A-B/5A-B Annotated.png
- Figure 5/5A-B/5A-B.png
- Figure 5/5C/
- Figure 5/5C/5c.xlsx
- Figure 5/5D/
- Figure 5/5D/5D.xlsx
- Figure 5/5E/
- Figure 5/5E/5E.xlsx
- Figure 5/5F/
- Figure 5/5F/5F.xlsx
- Figure 5/5G/
- Figure 5/5G/5G.xlsx
- Figure 5/5H/
- Figure 5/5H/5H.xlsx
- Figure 5/5I/
- Figure 5/5I/5I.xlsx
- Figure 5/5J/
- Figure 5/5J/5J.xlsx
