# Supplementary material for: Acquired resistance to PD-L1 inhibition enhances a type I IFN-regulated secretory program in tumors
Source: EMBO Rep. 2024 Dec 11;26(2):521–59. doi: 10.1038/s44319-024-00333-0 (PMC11772817; doi:10.1038/s44319-024-00333-0)
Supplement: Supplementary file 7 — Source data Fig. 5 [file 44319_2024_333_MOESM7_ESM.zip › Figure 5/5C/5c.xlsx]

## Sheet: Sheet1
Protein Expression (Cytokine Array) Log2 Fold Change vs P
	IL-1ra/IL-1F3	CCL20/MIP-3a	CD14	CXCL1/KC	FGF acidic	Pref-1/DLK-1/FA1	CCL6/C10	DKK-1	CXCL10/IP-10	LIX	Lipocalin-2/NGAL	MMP-2	C1q	CXCL16	CCL2/JE/MCP-1	CCL12/MCP-5	Tissue Factor	CXCL11/I-TAC	CCL11/Eotaxin	CXCL9/MIG	CD160	VEGF	Flt-3 Ligand	IL-4	Chemerin	Leptin	Serpin F1/PEDF	CCL17/TARC	CXCL13/BLC/BCA-1	IFN-y	Chitinase 3-like 1	EGF	IL-11	Pentraxin 2/SAP	C5a	CXCL2/MIP-2	IGFBP-5	Angiopoietin-like	Cystatin C	Thrombopoietin	Angiopoietin-2	ICAM-1/CD54	Serpin E1/PAI-1	IL-28A/B	IL-7	CCL21/6Ckine	GM-CSF	IGFBP-1	IL-17A
PVITRO	0	0	0	0	0	0	0	0	0	0	0	0	0	0	0	0	0	0	0	0	0	0	0	0	0	0	0	0	0	0	0	0	0	0	0	0	0	0	0	0	0	0	0	0	0	0	0	0	0
PDRVITRO	1.95674	1.64801	1.4631	1.41134	0.941497	0.8991	0.895946	0.872774	0.835617	0.822827	0.818759	0.812883	0.795696	0.786963	0.749854	0.749616	0.694531	0.688361	0.678888	0.667283	0.64129	0.632165	0.624033	0.600546	0.597389	0.575819	0.53055	0.529082	0.522527	0.461675	0.453425	0.443064	0.432382	0.41299	0.407376	0.404188	0.402928	0.349687	0.332392	0.235083	0.141818	0.112025	0.106972	0.105659	0.04061	0.023583	0	0	0
[truncated: 15 more columns]
