# Supplementary material for: Acquired resistance to PD-L1 inhibition enhances a type I IFN-regulated secretory program in tumors
Source: EMBO Rep. 2024 Dec 11;26(2):521–59. doi: 10.1038/s44319-024-00333-0 (PMC11772817; doi:10.1038/s44319-024-00333-0)
Supplement: Supplementary file 7 — Source data Fig. 5 [file 44319_2024_333_MOESM7_ESM.zip › Figure 5/5D/5D.xlsx]

## Sheet: Sheet1
Gene Set Expression (Average CPM)
No Treatment			IFNB
P VITRO	PDR VITRO		PVITRO	PDRVITRO
334.421	348.847		155.243	170.853
341.746	369.062		180.355	201.843
347.006	372.6		168.517	176.597
GSEA
NES	2.098			1.251
FDR	0.007			0.067
