# Supplementary material for: Acquired resistance to PD-L1 inhibition enhances a type I IFN-regulated secretory program in tumors
Source: EMBO Rep. 2024 Dec 11;26(2):521–59. doi: 10.1038/s44319-024-00333-0 (PMC11772817; doi:10.1038/s44319-024-00333-0)
Supplement: Supplementary file 7 — Source data Fig. 5 [file 44319_2024_333_MOESM7_ESM.zip › Figure 5/5E/5E.xlsx]

## Sheet: Sheet1
Dataset	PTIS NES
PTRVITRO (Vs. PVITRO)	2.098
PTRVITRO + IFNβ (Vs. PTRVITRO)	1.251
