# Supplementary material for: Acquired resistance to PD-L1 inhibition enhances a type I IFN-regulated secretory program in tumors
Source: EMBO Rep. 2024 Dec 11;26(2):521–59. doi: 10.1038/s44319-024-00333-0 (PMC11772817; doi:10.1038/s44319-024-00333-0)
Supplement: Supplementary file 7 — Source data Fig. 5 [file 44319_2024_333_MOESM7_ESM.zip › Figure 5/5F/5F.xlsx]

## Sheet: Sheet1
Gene Expression (qRT-PCR) Fold Change vs P
No Treatment															Two tailed t-test (P values)
	P							PTRVITRO							PTRVITRO vs P
IL1RN	1.24834	0.713643	1.1225	0.909076	0.940898	0.940018	1.24372	0.877419	0.628407	0.611422	1.18687	1.48053	1.53043	2.36483	0.382361
CCL2	1.38133	0.570214	1.26959	0.618139	0.730415	1.69369	1.30771	1.00151	1.23061	1.41307	1.00972	1.42332	1.14278	1.902	0.297946
NOS2	1.0862	0.832523	1.10585	0.677892	0.827527	1.38804	1.28426	0.662533	0.59333	0.92978	0.627049	0.818698	1.07482	1.67059	0.509168
IL6	0.796556	1.03016	1.21866	0.56713	0.889947	1.56184	1.26858	0.542985	1.31189	1.09638	0.800584	0.883235	0.691186	1.36358	0.603291
LCN2	0.811908	1.0647	1.15682	0.686505	1.03149	1.21961	1.15791	0.699334	1.4137	1.01149	0.68044	0.776266	0.748735	1.64503	0.895432
IFNB
	P							PTRVITRO							PTRVITRO vs P
IL1RN	0.867763	0.534435	0.637356	1.38706	1.30627	1.33455	1.23177	0.529225	0.499928	1.58643	0.980142	0.753136	0.963984	0.95786	0.461439
CCL2	0.629704	0.445217	0.309678	0.942763	0.598613	0.662893	0.481997	0.263738	0.156606	0.824586	0.69996	0.536979	0.570098	0.431579	0.485976
NOS2	8.4181	7.87068	6.98811	4.76407	4.67024	3.36615	5.28663	9.28972	7.64604	10.5448	5.36758	5.39817	4.39045	3.61902	0.574669
IL6	7.87068	9.71956	8.9379	34.1281	41.4927	35.1437	27.0291	18.7008	13.247	14.2488	32.3866	15.6125	20.5417	13.45	0.405746
LCN2	1.05528	0.80472	0.81304	0.833974	0.878431	0.887495	0.907733	1.7759	1.56249	1.96826	0.922255	0.508482	0.635014	0.492244	0.337136
