# Supplementary material for: Acquired resistance to PD-L1 inhibition enhances a type I IFN-regulated secretory program in tumors
Source: EMBO Rep. 2024 Dec 11;26(2):521–59. doi: 10.1038/s44319-024-00333-0 (PMC11772817; doi:10.1038/s44319-024-00333-0)
Supplement: Supplementary file 7 — Source data Fig. 5 [file 44319_2024_333_MOESM7_ESM.zip › Figure 5/5G/5G.xlsx]

## Sheet: Sheet1
Gene Expression (qRT-PCR) Fold Change vs P AVG
NO TREATMENT																	Two tailed t-test (P values)
	P								PTR-MIH5								PTRMIH5 vs P
IL1RN	0.768801	1.19554	1.08048	1.00695	0.926284	1.04834	1.1082	0.929255	1.3462	1.63152	2.86531	3.07041	1.09861	1.23937	1.58889	1.03363	0.022696
CCL2	0.918816	0.836251	1.22378	1.06348	1.12814	0.742319	1.3283	0.898984	1.07235	1.41298	2.66419	2.82818	1.37639	2.02903	1.70026	1.57692	0.00359859
NOS2	0.831045	1.05061	1.06316	1.07729	1.18512	1.22488	1.07938	0.638219	1.09302	0.83327	1.10913	1.10158	1.36461	1.26036	1.57064	1.20765	0.113026
IL6	0.948537	0.96984	1.20113	0.905012	1.26932	0.824098	1.14736	0.833205	0.935576	1.65675	2.10558	2.33585	1.29227	1.54719	2.37514	1.49612	0.00240645
LCN2	1.05903	1.12156	0.826258	1.01895	0.962139	0.901541	1.15819	0.995399	1.38828	2.40183	2.87219	2.41608	0.511485	0.772952	0.613843	0.410732	0.258785
IFNB																	Two tailed t-test (P values)
	P								PTR-MIH5								PTRMIH5 vs P
IL1RN	0.519179	0.316187	0.482161	0.259487	0.647849	0.724173	0.463743	0.561284	1.07968	0.962691	0.715202	2.11506	0.649826	0.777681	0.356336	0.534342	0.0631595
CCL2	1.08079	1.15047	1.31806	1.25359	2.36361	2.01074	1.89063	2.02652	1.95743	3.95341	3.75474	6.09657	3.1291	2.71725	2.48186	2.83521	0.00309417
NOS2	1.03924	1.28294	1.18117	0.663517	1.59643	1.34587	1.52489	0.88139	1.01292	0.991579	1.3153	1.3481	0.631716	0.921571	0.995011	0.855962	0.216538
IL6	1.27519	1.72639	1.97744	1.61183	3.90665	3.87609	3.03464	3.23833	2.16726	3.95041	2.77275	3.8823	3.86784	3.63659	3.98277	2.6114	0.107767
LCN2	0.232346	0.244692	0.311226	0.158932	0.406232	0.478394	0.271226	0.146502	0.467303	1.04761	0.457306	0.725341	0.205834	0.168197	0.212741	0.146027	0.239891
