# Supplementary material for: Acquired resistance to PD-L1 inhibition enhances a type I IFN-regulated secretory program in tumors
Source: EMBO Rep. 2024 Dec 11;26(2):521–59. doi: 10.1038/s44319-024-00333-0 (PMC11772817; doi:10.1038/s44319-024-00333-0)
Supplement: Supplementary file 7 — Source data Fig. 5 [file 44319_2024_333_MOESM7_ESM.zip › Figure 5/5H/5H.xlsx]

## Sheet: Sheet1
Gene Expression (qRT-PCR) Fold Change vs P AVG
NO TREATMENT																							Two tailed t-test (P values)
	P											PD-L1KD											PDL1-KD vs P
IL1RN	0.969169	0.992404	1.03971	1.09532	0.822162	1.05448	1.05308	1.00548	1.00707	0.946503	1.04338	0.819974	0.889265	0.882325	0.804922	0.884075	0.770947	0.786225	0.368904	0.429157	0.628495	0.977916	0.000646026
CCL2	0.88043	1.12513	1.00949	0.863945	1.01362	1.00382	1.13759	0.683995	0.708616	1.23985	1.66405	3.00203	3.5694	1.92617	1.31975	1.30884	0.934928	0.5831	0.775914	0.927887	1.13227	1.8319	0.0824051
NOS2	1.21212	0.82071	1.00523	0.904252	0.864519	1.02018	1.25389	1.03347	0.860488	1.23686	0.909146	1.24022	1.15317	1.63398	1.0911	1.21957	0.951275	1.25193	0.496413	0.531717	1.08038	2.41137	0.293761
IL6	1.08064	1.01417	0.912446	0.927238	0.91159	1.33852	0.883864	0.811307	0.56261	1.33896	1.63622	13.6899	16.5298	16.757	2.50516	3.03225	1.70057	0.939437	0.965464	0.646533	0.838298	1.42054	0.044653
LCN2	0.931598	1.12083	0.957703	0.942444	0.897115	1.01505	1.16522	0.994397	0.922447	0.945073	1.15354	8.73074	11.4335	10.1523	1.25718	1.02607	0.686991	0.635494	0.591012	0.647841	0.75908	1.26635	0.0862924
IFNB																							Two tailed t-test (P values)
	P											PD-L1KD											PDL1-KD vs P
IL1RN	0.736345	1.08573	1.64702	0.424529	0.435075	0.352107	0.548009	0.356807	0.499605	0.46456	0.451823	0.328507	0.469953	0.477003	0.253057	0.354431	0.38259	0.364469	0.388774	0.512787	0.607114	0.709668	0.135539
CCL2	4.61014	4.75525	6.67842	2.12912	1.90779	1.85272	2.75068	3.30233	4.56052	4.26295	4.08682	1.6751	2.80585	4.86136	1.72638	2.1044	1.5829	0.77202	4.72771	4.98938	6.29353	7.90197	0.874132
NOS2	21.1338	37.0383	39.3971	7.63047	11.9846	7.22807	11.2736	17.2666	14.6738	16.1495	21.7242	10.2646	9.74519	12.694	4.70768	4.74661	5.46065	6.92194	10.7619	12.1581	17.9338	22.4762	0.0414569
IL6	64.7233	111.841	150.326	4.40275	4.9924	4.33156	6.6313	10.32	10.8573	11.1021	10.1035	76.7462	92.3672	130.35	8.70127	7.99033	7.53716	4.77822	17.3054	16.7141	25.2649	30.6749	0.897073
LCN2	1.45313	2.19119	2.30869	0.379776	0.379283	0.354417	0.567717	0.525883	0.653088	0.654776	0.532742	4.00939	4.15865	5.15311	0.405217	0.492726	0.485971	0.400661	0.780738	0.913889	1.307	1.13436	0.161949
