# Supplementary material for: Acquired resistance to PD-L1 inhibition enhances a type I IFN-regulated secretory program in tumors
Source: EMBO Rep. 2024 Dec 11;26(2):521–59. doi: 10.1038/s44319-024-00333-0 (PMC11772817; doi:10.1038/s44319-024-00333-0)
Supplement: Supplementary file 7 — Source data Fig. 5 [file 44319_2024_333_MOESM7_ESM.zip › Figure 5/5I/5I.xlsx]

## Sheet: Sheet1
Gene Expression (qRT-PCR)
Log2Fold Change vs P/PVITRO
No Treatment
	EMT6 PTR VITRO	CT26 PTR VITRO	EMT6 PDL1KD
LCN2	-0.0885997	0.15071	0.701331
IL6	-0.134582	0.719905	1.36927
NOS2	-0.224223	0.232508	0.122598
CCL2	0.349095	0.802203	0.441746
IL1RN	0.157185	0.679157	-0.473705
