# Supplementary material for: Acquired resistance to PD-L1 inhibition enhances a type I IFN-regulated secretory program in tumors
Source: EMBO Rep. 2024 Dec 11;26(2):521–59. doi: 10.1038/s44319-024-00333-0 (PMC11772817; doi:10.1038/s44319-024-00333-0)
Supplement: Supplementary file 7 — Source data Fig. 5 [file 44319_2024_333_MOESM7_ESM.zip › Figure 5/5J/5J.xlsx]

## Sheet: Sheet1
Gene Expression (qRT-PCR)
Log2Fold Change vs P/PVITRO IFNβ
IFNB
	EMT6 PTR VITRO	CT26 PTR VITRO	EMT6 PDL1KD
LCN2	0.139189	0.375955	0.646643
IL6	-0.128466	0.46134	0.537133
NOS2	0.130212	-0.221601	-0.772398
CCL2	-0.330484	1.01827	-0.249125
IL1RN	-0.231663	0.739323	-0.406568
