# Supplementary material for: Acquired resistance to PD-L1 inhibition enhances a type I IFN-regulated secretory program in tumors
Source: EMBO Rep. 2024 Dec 11;26(2):521–59. doi: 10.1038/s44319-024-00333-0 (PMC11772817; doi:10.1038/s44319-024-00333-0)
Supplement: Supplementary file 8 — Source data Fig. 6 [file 44319_2024_333_MOESM8_ESM.zip › Figure 6/6B/6B.xlsx]

## Sheet: Sheet1
	PTR vs P
Samples	1	2	3
Names	T2-1P	T2-3P	T2-4P	Average	T-Test
DC Immature	1.3927	6.20029	15.2235	7.60549	0.184256
DC Actived	0.899565	5.31633e-05	5.31633e-05	0.29989	0.325787
M0 Macrophage	1.56818	0.446628	1.73415	1.24965	0.638632
M1 Macrophage	1.03248	2.01719	0.94349	1.33105	0.413586
M2 Macrophage	0.428679	0.0652789	1.69458e-05	0.164658	0.0328117
Monocyte	1.28709	0.791837	0.860588	0.97984	0.947105
Mast Cells	0.181676	0.722813	0.00269652	0.302395	0.325959
T Cells CD8 Naive	1.15135	6.78872	7.04283e-05	2.64671	0.478664
T Cells CD8 Actived	0.126388	0.000171926	0.0948025	0.0737876	0.0400059
T Cells CD8 Memory	45.4104	1	1	15.8035	0.373901
T Cells CD4 Naive	122.177	1	47477.7	15867	0.372259
T Cells CD4 Follicular	0.738474	0.000245568	7.33527	2.69133	0.509454
Th1 Cells	1	1	946.548	316.183	0.373901
Th2 Cells	0.334027	0.439765	1.69633	0.823375	0.783564
Th17 Cells	0.00100609	1.36549	0.00100609	0.455835	0.646073
Treg Cells	1.73795	4.18211	1.66401	2.52803	0.140717
GammaDelta T Cells	1	1	5062.62	1688.21	0.373901
NK Resting	1	1	16078.2	5360.07	0.373901
NK Actived	1.12432	12.1492	0.000179908	4.42456	0.427492
B Cells Naive	0.472021	5.49526	6.45349e-05	1.98911	0.615973
B Cells Memory	1	1	14033.8	4678.62	0.373901
