# Supplementary material for: Acquired resistance to PD-L1 inhibition enhances a type I IFN-regulated secretory program in tumors
Source: EMBO Rep. 2024 Dec 11;26(2):521–59. doi: 10.1038/s44319-024-00333-0 (PMC11772817; doi:10.1038/s44319-024-00333-0)
Supplement: Supplementary file 8 — Source data Fig. 6 [file 44319_2024_333_MOESM8_ESM.zip › Figure 6/6D/6D.xlsx]

## Sheet: Sheet1
Annexin V	Unstimulated Splenocytes						Stimulated Splenocytes
P	8.14	8.47	8.17				84.85	77.08	72.11	80.8	79.46	77.15
PTR	12.4	13.74	14.58				55.52	50.6	53.24	59.65	53.75	59.63
7AAD	Unstimulated Splenocytes						Stimulated Splenocytes
P	9.43	11.39	12.24				84.82	81.12	75.5	83.5	83.22	78.02
PTR	9.43	11.39	12.24				57.71	54.46	55.33	63.61	60.37	62.67
% Positive [gated CD45- cells]
Two tailed T-test (Pvalues)	PTR vs P (Stimulated)
Annexin V	1.43398e-06
7AAD	1.22468e-06
