# Supplementary material for: Acquired resistance to PD-L1 inhibition enhances a type I IFN-regulated secretory program in tumors
Source: EMBO Rep. 2024 Dec 11;26(2):521–59. doi: 10.1038/s44319-024-00333-0 (PMC11772817; doi:10.1038/s44319-024-00333-0)
Supplement: Supplementary file 8 — Source data Fig. 6 [file 44319_2024_333_MOESM8_ESM.zip › Figure 6/6E/6E.xlsx]

## Sheet: Sheet1
Annexin V	shControl						IFNAR1KD
P	0.112628	-0.0259302	-0.122087	0.0420685	0.017942	-0.0246206	-0.313961	-0.210151	-0.130314	-0.161021	-0.327046	-0.254638
PTR	0.00576078	-0.128109	-0.0547362	0.109275	-0.040982	0.108792	0.205405	0.164556	0.155215	0.19951	0.216674	0.390734
7AAD	shControl						IFNAR1KD
P	0.0671563	0.00280944	-0.100772	0.044528	0.0396821	-0.0534042	-0.370855	-0.269646	-0.177692	-0.201468	-0.3727	-0.304432
PTR	-0.0300021	-0.113626	-0.0907615	0.11043	0.0350084	0.0889516	0.117444	0.131594	0.0859558	0.167136	0.130699	0.294374
%Positive [gated CD45- cells]
(Log2Fold Change vs shControls)
Two tailed T-test (Pvalues)	P vs P IFNAR1KD	PTR vs PTR IFNAR1KD	P IFNAR1KD vs PTR IFNAR1KD
Annexin V	0.000478996	0.00169443	2.60233e-06
7AAD	6.14344e-05	0.00960456	2.10693e-06
