# Supplementary material for: Acquired resistance to PD-L1 inhibition enhances a type I IFN-regulated secretory program in tumors
Source: EMBO Rep. 2024 Dec 11;26(2):521–59. doi: 10.1038/s44319-024-00333-0 (PMC11772817; doi:10.1038/s44319-024-00333-0)
Supplement: Supplementary file 8 — Source data Fig. 6 [file 44319_2024_333_MOESM8_ESM.zip › Figure 6/6G/6G.xlsx]

## Sheet: Sheet1
% Divided		Unstimulated			Stimulated
P	shCon	0.350694	0.368056	1.11111	10.75	8.95486	10.7326	7.61806	8.48611	6.71528
	IFNAR1KD	2.02837	0.491135	0.39539	4.11702	3.24645	3.36348	2.75177	2.82092	2.75177
PTR	shCon	0.375331	0.47123	0.51918	0.861442	0.279431	0.162037	0.486111	0.221561	0.338955
	IFNAR1KD	0.812315	0.48405	0.563798	0.756677	1.09792	1.17582	0.769659	1.10905	1.35571
	% Positive [Gated CD8+ Cells]/
	106 tumor cells of CM
	Stimulated
Two tailed T-test (Pvalues)	P vs PTR	P vs P IFNAR1KD	PTR vs PTR IFNAR1KD	P IFNAR1KD vs PTR IFNAR1KD
% Divided	1.90361e-07	1.03094e-05	0.000994072	4.23936e-06
