# Supplementary material for: Acquired resistance to PD-L1 inhibition enhances a type I IFN-regulated secretory program in tumors
Source: EMBO Rep. 2024 Dec 11;26(2):521–59. doi: 10.1038/s44319-024-00333-0 (PMC11772817; doi:10.1038/s44319-024-00333-0)
Supplement: Supplementary file 8 — Source data Fig. 6 [file 44319_2024_333_MOESM8_ESM.zip › Figure 6/6H/6H.xlsx]

## Sheet: Sheet1
% CD69		Unstimulated			Stimulated
P	shCon	1.86806	1.68403	2.31944	31.1736	30.7326	31.4549	31.0764	31.7812	30.8056
	IFNAR1KD	1.75	1.24645	1.21809	15.1773	15.9397	16.289	15.8972	15.8599	15.6454
PTR	shCon	1.67989	1.61541	1.51124	14.0741	14.0774	14.5949	14.4792	14.1534	14.1005
	IFNAR1KD	1.42062	1.36684	1.9158	16.0868	16.2964	15.8179	16.2852	15.9829	16.2259
	% Positive [Gated CD8+ Cells]/
	106 tumor cells of CM
	Stimulated
Two tailed T-test (Pvalues)	P vs PTR	P vs P IFNAR1KD	PTR vs PTR IFNAR1KD	P IFNAR1KD vs PTR IFNAR1KD
%CD69	6.714e-16	9.39408e-15	2.78921e-08	0.0936139
