# Supplementary material for: Acquired resistance to PD-L1 inhibition enhances a type I IFN-regulated secretory program in tumors
Source: EMBO Rep. 2024 Dec 11;26(2):521–59. doi: 10.1038/s44319-024-00333-0 (PMC11772817; doi:10.1038/s44319-024-00333-0)
Supplement: Supplementary file 8 — Source data Fig. 6 [file 44319_2024_333_MOESM8_ESM.zip › Figure 6/6J/6J.xlsx]

## Sheet: Sheet1
	% Divided	Unstimulated			Stimulated
P	shCon	3.99	0	0	7.53	11.13	7.72	15.05	8.32	6.76
	IFNAR1KD	0	0	0	10.36	5.67		11.34	5.91	5.91
PTR	shCon	0	0	0	12.87	16.59	18.29	9.8	18.49	17.63
	IFNAR1KD	0	0	0	20.08	24.34	32.11	27.99	28.71	31.73
	%Divided [gated CD8+ cells]
	Stimulated
Two tailed T-test (Pvalues)	P vs PTR	P vs P IFNAR1KD	PTR vs PTR IFNAR1KD	P IFNAR1KD vs PTR IFNAR1KD
% Divided	0.00921274	0.404492	0.000517289	1.59983e-05
