# Supplementary material for: Acquired resistance to PD-L1 inhibition enhances a type I IFN-regulated secretory program in tumors
Source: EMBO Rep. 2024 Dec 11;26(2):521–59. doi: 10.1038/s44319-024-00333-0 (PMC11772817; doi:10.1038/s44319-024-00333-0)
Supplement: Supplementary file 8 — Source data Fig. 6 [file 44319_2024_333_MOESM8_ESM.zip › Figure 6/6K/6K.xlsx]

## Sheet: Sheet1
	% CD69	Unstimulated			Stimulated
P	shCon	0.5	0.61	0.64	61.03	63.13	60.36	65.14	63.64	54.12
	IFNAR1KD	0.97	0.97	0.3	61.77	58.16		62.38	57.85	62.58
PTR	shCon	0.42	0.52	0.34	71.89	72.23	71.9	74.84	74.96	73.99
	IFNAR1KD	0.49	0.27	0.28	78.47	75.13	82.84	79.71	77.73	78.94
	% Positive [gated CD8+ cells]
	Stimulated
Two tailed T-test (Pvalues)	P vs PTR	P vs P IFNAR1KD	PTR vs PTR IFNAR1KD	P IFNAR1KD vs PTR IFNAR1KD
% CD69	3.31527e-05	0.738292	0.000954175	6.13196e-07
