# Supplementary material for: Acquired resistance to PD-L1 inhibition enhances a type I IFN-regulated secretory program in tumors
Source: EMBO Rep. 2024 Dec 11;26(2):521–59. doi: 10.1038/s44319-024-00333-0 (PMC11772817; doi:10.1038/s44319-024-00333-0)
Supplement: Supplementary file 8 — Source data Fig. 6 [file 44319_2024_333_MOESM8_ESM.zip › Figure 6/6L/6L.xlsx]

## Sheet: Sheet1
		PTR vs P	P IFNAR1KD vs P	PTR IFNAR1KD vs PTR
Divided	CM	-4.70513	-1.47792	1.60546
	Co- Culture	0.751608	-0.27596	0.833902
CD69+	CM	-1.12963	-0.98037	0.177936
	Co- Culture	0.261761	-0.01464	0.104034
GZMB+	CM	-1.65564	-0.99499	0.307378
	Co- Culture	0.062254	0.077082	-0.1032
IFNg+	CM	-1.73381	-1.13004	0.239929
	Co- Culture	-0.29773	-0.26898	-0.33708
	Fold Change
