# Supplementary material for: Acquired resistance to PD-L1 inhibition enhances a type I IFN-regulated secretory program in tumors
Source: EMBO Rep. 2024 Dec 11;26(2):521–59. doi: 10.1038/s44319-024-00333-0 (PMC11772817; doi:10.1038/s44319-024-00333-0)
Supplement: Supplementary file 9 — Source data Fig. 7 [file 44319_2024_333_MOESM9_ESM.zip]

Archive with 11 entries (5 files):
- Figure 7/
- Figure 7/7A/
- Figure 7/7A/7A.xlsx
- Figure 7/7B/
- Figure 7/7B/7B.xlsx
- Figure 7/7C/
- Figure 7/7C/7C.xlsx
- Figure 7/7D/
- Figure 7/7D/7D.xlsx
- Figure 7/7E/
- Figure 7/7E/7E.xlsx
