# Supplementary material for: Acquired resistance to PD-L1 inhibition enhances a type I IFN-regulated secretory program in tumors
Source: EMBO Rep. 2024 Dec 11;26(2):521–59. doi: 10.1038/s44319-024-00333-0 (PMC11772817; doi:10.1038/s44319-024-00333-0)
Supplement: Supplementary file 9 — Source data Fig. 7 [file 44319_2024_333_MOESM9_ESM.zip › Figure 7/7A/7A.xlsx]

## Sheet: Sheet1
Tumor Volumes
Days Post Implantation	P shCon								P IFNAR1KD								PDR shCon								PDR IFNAR1KD
4	0	40.8271	0	0	0				0	50.5732	0	33.5037	0	0	0	0	28.7652	42.1063	0	29.9649	19.7654				21.0844	0	0	20.4755	35.22	0	0	46.4371
5	44.4573	78.4161	51.1845	33.6312	43.4155				59.8825	70.7324	92.3422	94.4419	44.4616	65.9719	51.5492	50.73	91.2235	60.0925	60.4191	80.1053	51.4842				33.281	64.4786	19.2	29.5182	50.7023	43.4619	56.2408	62.8763
6	97.7364	138.455	41.6364	73.1025	81.634				116.129	124.78	115.967	119.396	123.169	94.9133	135.295	106.814	117.471	123.944	68.5546	109.683	85.7588				56.9892	81.6081	51.2279	57.7717	80.7119	59.072	83.0919	99.141
7	120.545	165.063	77.1921	119.534	117.826				184.71	145.085	150.448	197.697	187.609	105.08	166.216	168.357	178.746	122.631	138.906	132.173	94.9528				75.1856	105.862	68.3928	90.9827	86.0709	75.945	111.455	118.472
8	177.773	167.639	77.0721	126.791	116.544				164.219	190.507	147.237	187.375	201.699	131.502	187.71	211.084	163.467	137.333	115.488	141.079	124.283				98.7056	104.655	75.1262	84.1557	73.4576	90.1775	115.254	154.71
9	142.262	181.629	97.633	135.339	136.458				189.709	195.16	150.66	247.949	241.67	176.055	182.161	201.736	153.125	146.648	135.35	140.181	144.557				111.623	130.232	95.4372	87.0524	110.888	84.334	116.434	143.956
10	148.385	186.756	101.713	161.431	135.106				208.19	163.883	166.897	247.317	272.202	207.874	210.261	216.709	191.768	169.842	123.01	138.38	178.128				84.3226	128.834	89.482	80.802	90.1231	77.4562	146.448	138.801
11	144.057	174.477	149.161	194.355	91.638				225.821	207.445	144.449	293.133	288.522	176.811	169.248	241.765	207.668	175.747	117.398	138.128	125.547				90.9431	116.46	76.7781	77.8532	140.096	83.2425	83.5587	170.723
12	177.546	200.275	176.092	200.931	139.892				254.226	250.738	180.113	304.598	302.437	200.08	239.612	335.052	263.553	208.926	163.961	165.878	155.427				96.049	130.343	83.6371	125.96	100.123	89.2941	165.74	154.702
13	198.865	201.926	123.227	253.953	217.08				268.57	197.74	158.776	369.999	236.544	202.603	247.567	263.375	277.839	213.662	136.627	147.78	150.184				84.8167	122.371	73.8924	124.049	107.164	182.711	89.304	155.421
14	204.404	185.45	151.172	270.876	235.003				300.946	286.074	178.937	313.673	350.466	239.244	243.375	287.224	313.375	237.911	159.097	171.903	143.516				90.0661	129.333	88.0709	107.284	129.356	79.785	143.346	181.633
15	214.243	239.032	161.8	222.84	244.523				462.506	330.529	222.662	353.416	391.389	262.33	258.81	331.505	402.92	263.844	176.258	169.73	168.911				100.82	128.605	93.0458	150.751	186.54	116.05	195.843	201.847
16	201.146	227.757	153.938	218.12	246.192				396.136	325.025	200.839	365.225	402.457	288.288	271.668	427.112	320.612	297.636	196.396	213.072	149.061				81.1814	129.033	76.3771	138.433	118.718	87.4716	144.998	207.446
17	207.227	283.06	183.237	260.248	309.807				442.044	418.967	191.265	389.744	486.532	302.422	251.146	389.902	399.727	338.178	178.9	174.169	165.153				83.8358	86.0108	122.212	145.95	135.72	88.8713	167.501	195.582
18	201.331	271.853	189.321	277.695	303.911				410.985	394.99	186.242	395.962	473.783	299.635	292.166	483.518	456.015	298.435	193.359	157.027	152.703				93.9504	121.413	84.1115	178.105	109.17	108.943	196.605	206.642
19	239.002	273.66	237.443	297.105	335.36				506.534	545.626	188.825	488.226	549.387	331.531	309.28	481.037	517.388	386.244	221.762	202.647	222.117				111.839	119.566	96.8055	204.416	112.908	103.665	128.962	213.965
20	297.973	368.87	261.671	375.796	358.964				576.324	599.798	248.492	601.54	614.571	422.72	359.489	722.835	541.377	442.765	257.321	223.771	201.556				97.9376	123.742	99.2896	263.687	129.353	132.17	165.757	230.698
21	371.968	347.498	300.073	420.286	352.451				746.382	602.025	280.679	625.22	701.439	419.033	361.161	709.155	577.751	505.644	326.922	222.09	219.978				103.384	120.686	82.2532	294.047	141.574	128.447	199.407	267.267
22	320.142	424.74	353.762	396.41	387.843				712.323	581.783	260.055	562.484	703.957	489.693	433.026	719.07	582.616	548.883	305.563	193.644	262.55				92.4157	131.803	103.65	273.018	124.617	135.018	191.379	296.167
23	368.128	508.751	363.873	438.801	433.957				724.408	710.605	330.949	775.695	771.659	522.222	350.15	819.398	658.699	596.31	338.26	263.274	338.152				97.5959	152.566	114.32	322.646	151.411	156.643	215.91	384.708
24	353.334	473.38	392.302	437.572	458.371				773.083	709.61	331.103	777.411	849.72	550.87	361.04	824.536	704.574	641.552	360.173	282.446	341.174				120.066	145.121	97.0276	387.282	151.172	214.59	176.104	410.17
25	374.087	512.421	485.355	489.701	444.18				760.044	682.943	427.119	716.633	925.065	623.764	377.061	854.571	724.261	648.889	422.188	344.006	353.176				117.159	216.472	117.177	429.492	210.849	227.515	234.398	479.238
26	442.188	562.717	436.109	471.516	468.636				1082.16	799.301	438.088	890.869	995.226	629.992	488.476	996.783	744.501	662.007	465.651	416.543	421.199				125.557	121.376	158.715	465.358	221.417	254.089	263.051	582.982
Tumor Volume AUC
P - shControl	PTR - shControl	P - IFNAR1KD	PTR - IFNAR1KD
4826	8231	9024	1995
5913	6917	8159	2650
4347	4429	4573	1887
5640	4034	8889	3896
5424	4049	9616	2669
		6428	2492
		5702	3259
		9344	4789
Two tailed T-test (Pvalues)	P vs PTR	P vs P IFNAR1KD	PTR vs PTR IFNAR1KD	P IFNAR1KD vs PTR IFNAR1KD
p values	0.747901	0.0173603	0.00812776	1.93324e-05
