# Supplementary material for: Acquired resistance to PD-L1 inhibition enhances a type I IFN-regulated secretory program in tumors
Source: EMBO Rep. 2024 Dec 11;26(2):521–59. doi: 10.1038/s44319-024-00333-0 (PMC11772817; doi:10.1038/s44319-024-00333-0)
Supplement: Supplementary file 9 — Source data Fig. 7 [file 44319_2024_333_MOESM9_ESM.zip › Figure 7/7B/7B.xlsx]

## Sheet: Sheet1
Log2FoldChange vs shControl
Days Post Implantation	PVIVO shIFNAR1								PDRVIVOshIFNAR1
5	0.312677	0.552913	0.937533	0.96997	-0.116897	0.452395	0.0964933	0.073381	-1.01282	-0.0587038	-1.80641	-1.18592	-0.405474	-0.627774	-0.255907	-0.0950075
6	0.530219	0.63388	0.528209	0.570248	0.615131	0.239175	0.750597	0.409591	-0.793044	-0.27502	-0.946803	-0.77337	-0.290951	-0.741258	-0.249024	0.00575054
7	0.662621	0.314258	0.36663	0.76065	0.685094	-0.151146	0.510421	0.528887	-0.798281	-0.304626	-0.934894	-0.523146	-0.603213	-0.783784	-0.230344	-0.142258
8	0.363022	0.577239	0.205538	0.553324	0.659598	0.042486	0.555906	0.725215	-0.455707	-0.371275	-0.849523	-0.685778	-0.881927	-0.586071	-0.232096	0.192656
9	0.479786	0.520651	0.147293	0.866038	0.829035	0.372024	0.421207	0.568465	-0.365904	-0.143451	-0.591915	-0.724583	-0.375434	-0.770353	-0.305029	0.0010874
10	0.533899	0.188661	0.214952	0.782361	0.920677	0.53171	0.54818	0.59176	-0.906785	-0.295259	-0.821107	-0.968314	-0.810808	-1.02932	-0.110384	-0.187757
11	0.627324	0.504878	-0.0172893	1.0037	0.980828	0.274356	0.211289	0.725755	-0.715647	-0.358849	-0.959918	-0.939855	-0.0922714	-0.843292	-0.837821	0.192972
12	0.518607	0.49868	0.0213995	0.779402	0.769131	0.173075	0.433197	0.916883	-0.966319	-0.52585	-1.16595	-0.575193	-0.906394	-1.07152	-0.17924	-0.278665
13	0.471352	0.0296606	-0.28695	0.933578	0.576172	0.0647137	0.353875	-0.071389	-1.07158	-0.542738	-1.2705	-0.523096	-0.734185	0.0355611	-0.997204	-0.197817
14	0.551714	0.478599	-0.198336	0.61147	0.771485	0.22069	0.245388	0.484385	-1.12515	-0.603109	-1.15747	-0.872772	-0.602861	-1.30002	-0.454699	-0.11318
15	1.11014	0.625449	0.055526	0.722039	0.869277	0.292056	0.272566	0.629704	-1.1377	-0.786523	-1.25346	-0.557302	-0.249989	-0.934722	-0.179777	-0.136214
16	0.937397	0.651953	-0.0425606	0.820188	0.960236	0.478911	0.393245	1.04602	-1.47986	-0.811337	-1.56787	-0.709888	-0.931535	-1.37219	-0.643041	-0.12634
17	0.856733	0.77938	-0.351882	0.67507	0.995078	0.309108	0.0410711	0.675657	-1.47841	-1.44146	-0.934669	-0.678572	-0.783416	-1.39426	-0.479882	-0.256276
18	0.749009	0.691737	-0.3929	0.695284	0.954151	0.293129	0.256711	0.983494	-1.28593	-0.915986	-1.44553	-0.363178	-1.06933	-1.07233	-0.220604	-0.148771
19	0.885925	0.993179	-0.537686	0.832814	1.00309	0.274409	0.174181	0.811414	-1.36659	-1.27021	-1.57485	-0.496502	-1.35286	-1.47609	-1.16106	-0.430641
20	0.806912	0.86451	-0.40677	0.868692	0.899612	0.359735	0.125982	1.1337	-1.65405	-1.31666	-1.63427	-0.225163	-1.25268	-1.2216	-0.894923	-0.417987
21	1.06666	0.756565	-0.344336	0.811105	0.977061	0.233805	0.0193827	0.992843	-1.72519	-1.50194	-2.05506	-0.217155	-1.27165	-1.41203	-0.777489	-0.354922
22	0.926423	0.634372	-0.527292	0.585705	0.909378	0.38577	0.208344	0.940024	-1.90509	-1.39292	-1.73958	-0.342306	-1.4738	-1.35815	-0.854868	-0.224891
23	0.788459	0.760703	-0.341736	0.887145	0.879619	0.316318	-0.260369	0.966219	-2.07672	-1.43217	-1.84853	-0.351659	-1.44314	-1.39413	-0.931183	-0.0978487
24	0.878217	0.75462	-0.345128	0.886271	1.01458	0.389307	-0.220248	0.971176	-1.85927	-1.58584	-2.16663	-0.169713	-1.52691	-1.02152	-1.30667	-0.0868773
25	0.729525	0.575208	-0.10192	0.644676	1.013	0.444441	-0.28176	0.898643	-2.01857	-1.13286	-2.01834	-0.144407	-1.17083	-1.06108	-1.01808	0.0137058
26	1.19033	0.753232	-0.114285	0.909707	1.06952	0.409826	0.042782	1.07177	-2.06673	-2.11558	-1.72863	-0.176726	-1.2483	-1.04973	-0.999723	0.148385
Log2Fold Change AUC
P - IFNAR1KD	PDR - IFNAR1KD
15.23	-26.73
12.49	-18.1
-1.944	-28.7
16.23	-11.52
17.76	-18.65
5.975	-21.65
4.829	-12.69
15.5	-2.768
Two tailed T-test (Pvalues)	P IFNAR1KD vs PTR IFNAR1KD
p values	4.01584e-06
