# Supplementary material for: Acquired resistance to PD-L1 inhibition enhances a type I IFN-regulated secretory program in tumors
Source: EMBO Rep. 2024 Dec 11;26(2):521–59. doi: 10.1038/s44319-024-00333-0 (PMC11772817; doi:10.1038/s44319-024-00333-0)
Supplement: Supplementary file 9 — Source data Fig. 7 [file 44319_2024_333_MOESM9_ESM.zip › Figure 7/7C/7C.xlsx]

## Sheet: Sheet1
Tumor Volumes
Days Post Implantation	P Con								PTR Con								P aIL6								PTR aIL6
5	36.5913	50.8475	42.489	48.3336	37.621	39.1052	49.3955	27.2253	63.063	46.6554	51.9432	55.7617	43.218	38.1902	51.747	49.9896	47.9156	58.5147	44.0564	32.6405	39.2678	39.3608	41.182	35.9562	33.2931	31.1542	53.1581	45.9087	38.5459	38.292	37.2222	59.9895
6	60.7367	89.9672	54.4428	96.2649	66.8343	69.4905	89.3216	79.8946	84.5834	64.5615	110.431	113.362	61.797	86.6195	61.919	97.7354	105.163	85.5004	69.7559	51.4102	56.5197	55.7283	72.1352	100.367	70.351	46.2161	79.9813	57.4068	47.5191	53.1072	68.6971	79.1664
7	64.3764	105.978	82.5313	107.898	60.8673	89.0105	84.0901	64.2206	96.131	96.1487	119.813	96.3585	112.681	77.3126	86.907	133.02	140.114	98.1414	87.6553	70.5157	97.2932	83.9287	80.1993	100.706	79.6239	54.2518	89.6404	78.165	53.4834	73.8111	75.8014	97.067
8	67.0351	89.9113	52.92	111.871	69.1035	101.272	96.125	83.1613	96.375	66.6511	101.414	117.699	86.0655	95.7462	106.895	112.464	139.907	93.8548	89.7334	71.5859	78.2601	81.8741	106.04	114.675	72.8883	74.5212	135.796	96.3942	50.7528	74.7772	94.8961	94.9513
9	83.6021	140.545	80.8642	146.645	75.8281	99.6127	121.632	91.5636	122.477	88.0537	127.559	116.903	105.106	95.5597	155.975	139.554	156.3	98.8346	102.91	100	123.826	76.6923	123.704	126.454	88.2611	95.0272	104.622	99.1454	98.5566	83.3894	129.078	116.854
10	93.5394	146.155	79.5355	223.119	112.934	103.835	232.532	137.446	151.757	173.399	252.987	208.615	142.789	129.837	120.353	144.384	137.942	99.3381	185.92	143.322	143.729	62.0615	179.122	225.698	153.078	118.359	128.548	159.372	50.1333	101.715	104.225	85.9327
11	94.2495	142.353	91.4883	163.211	102.607	135.466	270.346	116.628	179.114	148.95	282.345	214.545	110.863	99.7936	177.733	206.173	157.075	112.164	183.133	140.969	160.857	119.446	159.407	198.858	165.623	92.0125	99.8572	127.867	87.3461	114.89	153.808	104.499
12	109.85	155.316	135.971	177.551	168.249	106.34	233.517	114.984	179.514	131.631	251.739	181.338	140.483	156.581	182.763	131.422	195.062	109.602	296.615	115.926	145.055	171.961	169.177	262.828	170.859	121.186	193.766	151.696	90.4859	103.893	164.352	101.13
13	123.863	135.653	122.665	133.227	169.439	130.283	216.889	120.965	189.062	110.939	237.243	217.886	112.39	135.168	182.619	145.352	207.599	117.943	153.573	147.328	201.901	136.918	233.533	192.093	167.994	100.281	150.162	163.474	120.925	116.747	180.607	99.2979
14	129.092	135.974	170.789	209.682	210.811	136.264	272.011	162.755	179.839	110.22	291.682	219.115	171.622	200.095	220.442	218.893	198.465	145.055	229.555	166.218	200.109	150.76	242.426	208.176	180.316	135.98	148.834	200.391	137.417	189.625	201.796	146.802
15	159.82	209.687	199.638	245.425	247.536	192.278	316.771	206.188	261.628	189.584	308.367	272.43	198.25	224.587	240.492	255.045	283.023	186.956	300.519	184.35	225.705	132.809	273.875	245.854	181.553	176.003	176.036	161.813	127.322	209.06	194.194	156.075
16	235.063	228.421	263.637	264.447	280.136	224.055	413.347	226.044	312.096	181.116	315.676	303.871	225.395	237.895	275.146	289.09	257.657	197.907	258.243	234.775	263.09	146.94	354.987	311.846	193.641	181.907	229.623	221.552	162.818	191.964	235.738	190.209
17	251.799	238.171	305.597	295.828	277.824	219.999	378.944	282.432	296.553	168.801	341.392	428.638	230.645	229.136	270.447	242.724	275.475	182.336	255.499	253.979	251.896	164.182	362.103	362.032	222.666	182.66	212.766	203.888	176.127	282.707	254.554	155.702
18	238.56	280.305	349.203	341.479	314.795	249.581	353.688	282.027	332.674	191.815	352.451	332.941	239.009	262.429	244.004	285.385	282.509	220.034	297.653	273.58	308.203	213.33	341.716	389.019	241.026	191.933	237.952	251.653	146.706	228.727	252.585	181.006
19	257.225	255.765	300.345	336.83	313.251	247.194	327.537	285.664	320.021	183.17	329.51	381.132	278.862	274.248	260.448	230.668	286.838	197.384	310.995	291.746	321.763	221.67	299.687	335.864	252.919	239.939	232.036	234.55	135.675	244.145	236.269	178.548
20	281.407	350.355	328.658	342.124	317.334	312.762	370.156	281.457	327.151	203.2	403.829	381.737	270.319	291.143	274.996	305.273	309.606	254.59	348.036	323.155	365.883	216.597	504.522	382.709	291.618	216.706	275.903	266.342	189.145	246.459	288.274	282.778
21	325.191	331.205	367.521	381.397	337.678	302.399	396.38	297.658	324.135	219.771	418.041	331.202	257.92	291.505	321.723	315.719	378.17	274.699	381.274	304.179	329.774	245.599	391.311	362.329	280.525	198.143	272.909	265.88	232.25	267.171	303.72	239.769
22	363.448	348.35	418.812	446.056	353.48	353.419	375.579	276.85	336.04	248.005	356.913	453.228	251.592	299.132	326.441	352.522	324.99	274.113	320.135	296.526	321.408	315.692	364.659	361.236	287.797	204.89	293.649	291.892	202.391	283.61	279.273	217.8
23	391.151	371.335	429.734	419.524	317.822	364.11	430.85	325.73	399.381	236.236	481.833	516.345	298.561	253.767	339.898	380.469	386.473	320.618	409.95	366.782	301.593	316.698	407.776	436.473	313.867	197.646	266.975	316.325	222.654	312.926	322.397	290.641
24	398.767	400.056	466.099	498.075	368.49	400.596	527.862	339.967	440.466	310.935	451.822	530.905	339.397	316.509	438.404	372.752	438.67	407.768	533.209	426.085	412.751	374.493	477.757	485.15	357.496	251.819	305.043	299.866	270.596	338.349	341.056	277.061
25	391.978	449.687	530.167	483.411	411.589	474.025	464.402	400.868	498.047	323.486	444.666	604.309	359.013	356.197	415.425	406.205	464.477	395.214	525.631	427.871	441.392	367.969	465.901	543.016	341.045	299.744	395.045	374.201	318.788	386.227	401.24	362.441
26	401.134	459.976	528.803	467.066	408.065	452.601	587.661	470.225	491.579	367.91	485.327	618.821	388.43	452.885	399.834	430.503	483.613	453.938	549.461	487.15	438.866	403.516	576.253	575.354	370.931	326.657	362.974	410.463	380.876	386.848	452.168	325.161
27	448.673	462.383	617.675	606.898	446.341	492.257	514.062	475.687	415.062	380.135	563.448	596.642	498.057	398.579	480.016	499.351	572.617	391.639	564.993	492.318	534.922	436.026	515.16	563.102	375.028	364.466	399.93	372.241	349.443	355.771	442.198	333.451
Tumor Volume AUC
P - PBS	PTR - PBS	P - αIL6	PTR - αIL6
4765	5858	5919	4688
5322	4028	4551	3704
5690	6773	6194	4619
6219	6968	5140	4641
5227	4652	5477	3496
5030	4785	4297	4487
6841	5369	6464	4974
4898	5470	6620	3980
Two tailed T-test (Pvalues)	P vs PTR	P vs P anti-IL6	PTR vs PTR anti-IL6	P anti-IL6 vs PTR anti-IL6
p values	0.980237	0.836134	0.0125802	0.00349113
