# Supplementary material for: Acquired resistance to PD-L1 inhibition enhances a type I IFN-regulated secretory program in tumors
Source: EMBO Rep. 2024 Dec 11;26(2):521–59. doi: 10.1038/s44319-024-00333-0 (PMC11772817; doi:10.1038/s44319-024-00333-0)
Supplement: Supplementary file 9 — Source data Fig. 7 [file 44319_2024_333_MOESM9_ESM.zip › Figure 7/7D/7D.xlsx]

## Sheet: Sheet1
Log2FoldChange vs shControl
DPI	P aIL6								PDR aIL6								PVIVO-Afuresertib								PDRVIVO-Afuresertib
5	0.234743	0.523047	0.113598	-0.31909	-0.0524057	-0.0489923	0.0162598	-0.179511	-0.5739	-0.669696	0.101166	-0.110354	-0.362547	-0.372081	-0.412959	0.275588	-0.241065	-1.00953	-0.35166	-0.0815462					-0.258685	-0.305519	-0.432597	0.706212
6	0.497271	0.198653	-0.0949635	-0.535223	-0.398525	-0.418869	-0.046576	0.429935	-0.235491	-0.841666	-0.0503985	-0.528839	-0.801553	-0.641154	-0.269812	-0.0651731	-0.584504	-0.894142	-0.63181	-0.0328355					-0.501033	-0.226863	-0.271334	0.29845
7	0.798106	0.28444	0.12142	-0.192477	0.271917	0.0587434	-0.00683217	0.321649	-0.341713	-0.895243	-0.170766	-0.368391	-0.915824	-0.451077	-0.41269	-0.055933	-0.627231	-0.316603	-0.361024	-0.475866					-0.34745	-0.41097	-0.151174	-0.0211631
8	0.775053	0.199088	0.134303	-0.191666	-0.0630653	0.00206461	0.375197	0.488132	-0.406646	-0.374682	0.491038	-0.00338709	-0.928846	-0.369735	-0.0259855	-0.0251456	0.13604	-0.340395	-0.423806	-0.20055					-0.187462	-0.292344	-0.045465	0.225531
9	0.615678	-0.0455517	0.0127495	-0.0286395	0.279675	-0.411486	0.278252	0.309978	-0.406888	-0.300325	-0.161557	-0.23912	-0.247714	-0.488802	0.141507	-0.00202585	-0.146828	-0.276815	-0.335655	-0.659382					-0.0214396	-0.193746	-0.0550071	-0.366861
10	0.0659767	-0.407668	0.496593	0.121174	0.125265	-1.08632	0.442859	0.77631	-0.0711782	-0.442267	-0.32314	-0.0130482	-1.6816	-0.660912	-0.625747	-0.904163	-0.0168602	0.0698371	-0.135075	-0.672274					-0.369432	-0.0807552	-0.271229	-0.426436
11	0.259677	-0.226172	0.481112	0.1036	0.294003	-0.135419	0.28094	0.599965	-0.02632	-0.874324	-0.756288	-0.399587	-0.949412	-0.553969	-0.133094	-0.690743	0.463819	0.151335	-0.330188	-0.980441					-0.463524	0.0162878	0.113348	-0.311606
12	0.425618	-0.406039	1.03028	-0.325112	-0.00171341	0.243769	0.220214	0.855803	0.043717	-0.451865	0.225233	-0.127907	-0.873322	-0.673994	-0.0122933	-0.71288	-0.0593369	0.19978	-0.0569685	-0.813149					-0.0910302	-0.190001	0.211091	-0.571215
13	0.554893	-0.260815	0.120023	0.0601267	0.514742	-0.0455898	0.724722	0.442902	0.0671371	-0.677224	-0.0947549	0.027782	-0.407165	-0.457894	0.171581	-0.691442	-0.26663	0.108722	0.271541	-0.682398					-0.194677	0.022209	-0.121834	-0.307635
14	0.198778	-0.253507	0.408728	-0.057035	0.210679	-0.197855	0.487434	0.267694	-0.11369	-0.520825	-0.390508	0.0385988	-0.505651	-0.041065	0.0486807	-0.410347	0.0540102	0.095647	-0.915348	-0.754358					-0.340766	-0.304971	-0.57591	-0.81139
15	0.376469	-0.221748	0.463005	-0.242	0.0499882	-0.715095	0.329069	0.173351	-0.408634	-0.453425	-0.453159	-0.574703	-0.920544	-0.205108	-0.311528	-0.626785	-0.563499	-0.145992	-0.776164	-1.21366					-0.87508	-0.442006	-0.587577	-0.919734
16	-0.0220737	-0.402702	-0.0187988	-0.156249	0.00802777	-0.832295	0.440241	0.253305	-0.443532	-0.533712	-0.197647	-0.24927	-0.693657	-0.45608	-0.159731	-0.469331	-0.848446	-0.117628	-0.738958	-1.22459					-0.989419	-0.276689	-0.70413	-1.06158
17	-0.012104	-0.607431	-0.120709	-0.129319	-0.141199	-0.758728	0.382371	0.382089	-0.259039	-0.544761	-0.324652	-0.386143	-0.597299	0.0853912	-0.0659459	-0.775133	-0.476279	-0.248443	-0.626284	-1.43847					-0.99777	-0.261686	-0.535037	-1.03984
18	-0.0778842	-0.438454	-0.0025481	-0.124217	0.0477021	-0.483094	0.196617	0.383661	-0.190225	-0.518809	-0.208741	-0.127977	-0.906488	-0.265788	-0.122644	-0.603378	-0.967459	-0.269216	-0.717165	-1.52011					-1.12953	-0.350566	-0.695055	-0.865792
19	-0.00919153	-0.54842	0.107461	0.0152821	0.156568	-0.381014	0.0540303	0.218448	-0.126798	-0.20281	-0.251127	-0.235579	-1.02532	-0.17774	-0.225045	-0.629166	-0.754059	-0.095643	-1.01805	-1.5352					-1.22079	-0.383299	-0.746067	-1.04311
20	-0.055153	-0.337412	0.11365	0.00663609	0.185794	-0.570574	0.649328	0.250662	-0.0465528	-0.474894	-0.126473	-0.177353	-0.671144	-0.289286	-0.0631915	-0.0909666	-0.691446	-0.539304	-0.875324	-1.34086					-1.39674	-0.127913	-0.725069	-1.00647
21	0.150187	-0.310995	0.161982	-0.163926	-0.0473674	-0.472544	0.199468	0.0884547	-0.121728	-0.623313	-0.161437	-0.199082	-0.39418	-0.192092	-0.00711407	-0.348214	-0.878544	-0.654599	-0.799084	-1.54905					-1.01948	-0.220859	-0.612053	-0.946003
22	-0.162986	-0.408607	-0.184699	-0.295222	-0.178975	-0.204864	0.00316708	-0.0104392	-0.163849	-0.654056	-0.134809	-0.143467	-0.671757	-0.184993	-0.207226	-0.565898	-0.997244	-0.558406	-1.0752	-1.27742					-1.22981	-0.479408	-0.730511	-0.770616
23	0.0283544	-0.24116	0.113434	-0.0470894	-0.329412	-0.258907	0.105765	0.203879	-0.161008	-0.828243	-0.394455	-0.149753	-0.656353	-0.165339	-0.122323	-0.271921	-0.529864	-0.354224	-0.867149	-1.56587					-1.48081	-0.153575	-0.195866	-0.598026
24	0.0603777	-0.0450121	0.341941	0.0183809	-0.0274869	-0.16782	0.183519	0.205673	-0.139017	-0.644556	-0.367932	-0.392623	-0.540805	-0.21843	-0.206935	-0.506739	-0.944239	-0.247184	-0.929295	-1.43813					-1.43493	-0.271784	-0.611785	-0.782667
25	0.0500994	-0.182875	0.228541	-0.068334	-0.0234493	-0.285925	0.0545159	0.275486	-0.293977	-0.480206	-0.0819223	-0.160124	-0.39134	-0.114488	-0.0594727	-0.206191	-1.01325	-0.438711	-0.958178	-1.38234					-1.51874	-0.59401	-0.474624	-0.633841
26	0.0454305	-0.0459268	0.229596	0.0559439	-0.094642	-0.215795	0.29828	0.296027	-0.274783	-0.458159	-0.306068	-0.128682	-0.236612	-0.214167	0.0109243	-0.464782	-0.605275	-0.318845	-0.814168	-1.45997					-1.45899	-0.471352	-0.64774	-0.884826
27	0.183501	-0.364545	0.164162	-0.0344798	0.085258	-0.209655	0.0309501	0.159325	-0.336164	-0.37738	-0.243415	-0.346924	-0.438106	-0.412215	-0.0984697	-0.505688	-0.813581	-0.518495	-0.886324	-1.41226					-1.49394	-0.287106	-0.615713	-0.676638
Log2Fold Change AUC
P - αIL6	PDR - αIL6
4.657	-4.27
-4.424	-11.9
4.085	-4.036
-2.363	-4.529
0.8596	-15.08
-7.254	-6.816
5.512	-2.87
6.975	-8.746
Two tailed T-test (Pvalues)	P anti-IL6 vs PTR anti-IL6
p values	0.00373613
