# Supplementary material for: Acquired resistance to PD-L1 inhibition enhances a type I IFN-regulated secretory program in tumors
Source: EMBO Rep. 2024 Dec 11;26(2):521–59. doi: 10.1038/s44319-024-00333-0 (PMC11772817; doi:10.1038/s44319-024-00333-0)
Supplement: Supplementary file 9 — Source data Fig. 7 [file 44319_2024_333_MOESM9_ESM.zip › Figure 7/7E/7E.xlsx]

## Sheet: Sheet1
Proportion of animals with skin/abdominal wall invasion at end point
	P	PTR
Con	2/8	5/8
anti-IL6	1/8	2/8
shCon	1/5	1/5
IFNAR1KD	5/8	0/8
