# Supplementary material for: Acquired resistance to PD-L1 inhibition enhances a type I IFN-regulated secretory program in tumors
Source: EMBO Rep. 2024 Dec 11;26(2):521–59. doi: 10.1038/s44319-024-00333-0 (PMC11772817; doi:10.1038/s44319-024-00333-0)
Supplement: Supplementary file 10 — Appendix and EV Figures Source Data [file 44319_2024_333_MOESM10_ESM.zip]

Archive with 54 entries (28 files):
- Appendix/
- Appendix/Appendix Fig S5/
- Appendix/Appendix Fig S5/S5A-C.xlsx
- Appendix/Appendix Fig S5/S5D.xlsx
- Appendix/Appendix Fig S5/S5E.xlsx
- Appendix/Appendix Fig S5/S5F.xlsx
- Appendix/Appendix Fig S5/S5G.xlsx
- Appendix/Appendix Fig S5/S5H.xlsx
- Appendix/Appendix Fig S7/
- Appendix/Appendix Fig S7/Appendix Fig S7B-C.xlsx
- Figure EV1/
- Figure EV1/EV1A/
- Figure EV1/EV1A/EV1A.xlsx
- Figure EV5/
- Figure EV5/EV5B-D/
- Figure EV5/EV5B-D/EV5B-C.xlsx
- Figure EV5/EV5B-D/EV5D.xlsx
- Figure EV5/EV5F-H/
- Figure EV5/EV5F-H/EV5F-G.xlsx
- Figure EV5/EV5F-H/EV5H.xlsx
- Figure EV2/
- Figure EV2/EV2A/
- Figure EV2/EV2A/EV2A.png
- Figure EV2/EV2B-C/
- Figure EV2/EV2B-C/EV2B-C.xlsx
- Figure EV2/EV2D/
- Figure EV2/EV2D/EV2D.xlsx
- Figure EV2/EV2E/
- Figure EV2/EV2E/EV2E.png
- Figure EV2/EV2E/EV2E.xlsx
- Figure EV3/
- Figure EV3/EV3A-B/
- Figure EV3/EV3A-B/EV3A-B.xlsx
- Figure EV3/EV3C/
- Figure EV3/EV3C/EV3C.xlsx
- Figure EV3/EV3D/
- Figure EV3/EV3D/EV3D.xlsx
- Figure EV3/EV3E/
- Figure EV3/EV3E/EV3E.xlsx
- Figure EV3/EV3F/
- Figure EV3/EV3F/EV3F.xlsx
- Figure EV3/EV3G/
- Figure EV3/EV3G/EV3G.xlsx
- Figure EV3/EV3H/
- Figure EV3/EV3H/EV3H.xlsx
- Figure EV4/
- Figure EV4/EV4C/
- Figure EV4/EV4C/EV4C.xlsx
- Figure EV4/EV4D/
- Figure EV4/EV4D/EV4D.xlsx
- Figure EV4/EV4E/
- Figure EV4/EV4E/EV4E.xlsx
- Figure EV4/EV4F/
- Figure EV4/EV4F/EV4F.xlsx
