# Supplementary material for: Acquired resistance to PD-L1 inhibition enhances a type I IFN-regulated secretory program in tumors
Source: EMBO Rep. 2024 Dec 11;26(2):521–59. doi: 10.1038/s44319-024-00333-0 (PMC11772817; doi:10.1038/s44319-024-00333-0)
Supplement: Supplementary file 10 — Appendix and EV Figures Source Data [file 44319_2024_333_MOESM10_ESM.zip › Appendix/Appendix Fig S5/S5A-C.xlsx]

## Sheet: Sheet1
Gene Expression (qRT-PCR)
Log2Fold Change vs P shCon AVG
IFNG										Two tailed T-test (P Values)
	P				PTR						P vs PTR
LCN2	0.448835	0.575508	0.358438	0.355662	123.322	143.577	141.552	146.498		LCN2	1.94784e-07
IL6	1.11595	1.89128	1.02405	1.30359	102.187	135.677	207.591	264.843		IL6	0.00290073
NOS2	2.60224	2.64274	2.13156	2.62786	64.7637	84.6428	100.616	118.469		NOS2	0.00022868
CCL2	1.02604	0.881444	0.697436	0.804772	23.6602	18.9404	37.413	28.5461		CCL2	0.000553772
IL1RN	0.446902	0.395209	0.286158	0.222156	1.56686	1.98134	2.48139	3.20181		IL1RN	0.00145572
	+IFNγ
LCN2	8.34409
IL6	7.00282
NOS2	5.17348
CCL2	4.96167
IL1RN	2.77528
Gene Expression (qRT-PCR)
Log2Fold Change vs PTR shCon AVG										Two tailed T-test (P Values)
	PTR shCon				PTR IFNAR1KD						PTR shCon vs PTR IFNAR1KD
LCN2	-0.16669	0.052713	0.032212	0.081763	-2.42602	-1.29151	-1.5561	-0.49781		LCN2	0.0114444
IL6	-0.70135	-0.2924	0.321179	0.672569	-0.98686	0.077215	-0.14658	0.612285		IL6	0.814524
NOS2	-0.47326	-0.08706	0.162341	0.397983	-2.87347	-1.56263	-1.86797	-1.35786		NOS2	0.00248919
CCL2	-0.15273	-0.47372	0.508349	0.118101	-2.92143	-2.23995	-2.27101	-1.85399		CCL2	0.000262271
IL1RN	-0.50822	-0.16962	0.15505	0.522791	-1.84889	-2.2005	-1.68247	-1.29379		IL1RN	0.000919226
	+IFNγ
LCN2	-1.44286
IL6	-0.110985
NOS2	-1.91548
CCL2	-2.32159
IL1RN	-1.75641
Gene Expression (qRT-PCR)
Log2Fold Change vs
PTR no stimulation AVG
	No Stimulation				γ						NT vs +IFNy
LCN2	0.501581	0.768472	0.741613	-2.01167	1.27123	1.49064	1.47013	1.51969		LCN2	0.0773837
IL6	0.379605	0.505695	-0.053435	-0.831865	1.00576	1.41472	2.02829	2.37968		IL6	0.00743294
NOS2	0.288724	0.0400028	-0.299232	-0.0294944	0.399585	0.785787	1.03519	1.27083		NOS2	0.0077051
CCL2	-0.241808	0.546384	0.159942	-0.464519	-0.597292	-0.918287	0.0637844	-0.326463		CCL2	0.195597
IL1RN	0.305088	0.083937	-0.0331254	-0.3559	-0.632461	-0.293864	0.0308084	0.398549		IL1RN	0.649882
	NT	+IFNγ
LCN2	0	1.43792
IL6	4.44089e-16	1.70712
NOS2	-4.44089e-16	0.872848
CCL2	0	-0.444565
IL1RN	-4.44089e-16	-0.124242
