# Supplementary material for: Acquired resistance to PD-L1 inhibition enhances a type I IFN-regulated secretory program in tumors
Source: EMBO Rep. 2024 Dec 11;26(2):521–59. doi: 10.1038/s44319-024-00333-0 (PMC11772817; doi:10.1038/s44319-024-00333-0)
Supplement: Supplementary file 10 — Appendix and EV Figures Source Data [file 44319_2024_333_MOESM10_ESM.zip › Appendix/Appendix Fig S5/S5D.xlsx]

## Sheet: Sheet1
	No treatment																IFNy
	P shCon				P IFNAR1KD				PTR shCon				PTR IFNAR1KD				P shCon				P IFNAR1KD				PTR shCon				PTR IFNAR1KD
Sample	1	2	3	4	1	2	3	4	1	2	3	4	1	2	3	4	1	2	3	4	1	2	3	4	1	2	3	4	1	2	3	4
IL6	1.34998	0.725204	0.866078	1.17939	8.02565	3.44627	3.21562	2.39726	66.2071	72.2539	49.0395	28.5901	39.6283	41.1886	41.8951	41.1973	1.11595	1.89128	1.02405	1.30359	11.2616	6.30152	12.0997	7.74644	102.187	135.677	207.592	264.843	83.84	175.295	150.106	254.004
NOS2	1.88309	1.29395	0.995614	0.412211	0.822031	0.844941	0.822717	1.34131	59.9735	50.4762	39.8994	48.1023	9.98993	8.93154	10.6701	5.70801	2.60224	2.64274	2.13156	2.62786	2.42226	2.27345	2.97253	2.78554	64.7637	84.6428	100.616	118.468	12.2687	30.4369	24.631	35.0785
IL1RN	1.12936	0.898548	0.944109	1.04377	0.7476	0.664695	0.660875	0.571982	3.00097	2.57447	2.37382	1.89794	0.764819	0.549346	0.806578	0.471215	0.446902	0.395209	0.286158	0.222156	0.356834	0.299453	0.361284	0.366451	1.56686	1.98134	2.48139	3.20181	0.618654	0.484846	0.694296	0.908969
LCN2	0.897139	1.00291	1.06771	1.04093	3.31887	3.45738	2.97594	3.22217	72.3354	87.0348	85.4295	12.6703	23.8333	25.7522	25.347	30.0023	0.448835	0.575508	0.358438	0.355662	4.72366	3.73364	5.18686	4.25479	123.322	143.577	141.552	146.498	25.7581	56.5503	47.0745	98.0304
CCL2	0.94396	0.894559	0.776356	1.52537	0.965896	0.758536	0.886653	0.855148	30.2713	52.2757	39.9916	25.9411	6.15595	5.97752	5.25244	15.7289	1.02604	0.881444	0.697436	0.804772	0.727101	0.697322	0.776481	0.744684	23.6602	18.9404	37.413	28.5461	3.4718	5.56805	5.44945	7.2759
Gene Expression (qRT-PCR)
Fold Change vs P No Treatment AVG
Two tailed t-test (P values)
	No Treatment				IFNy
	P shCon vs P IFNAR1KD	PTR shCon vs PTR IFNAR1KD	P shCon vs PTR shCon	P IFNAR1KD vs PTR IFNAR1KD	P shCon vs P IFNAR1KD	PTR shCon vs PTR IFNAR1KD	P shCon vs PTR shCon	P IFNAR1KD vs PTR IFNAR1KD	P IFNy vs P No Treatment	P IFNAR1KD IFNy vs P IFNAR1KD No Treatment	PTR IFNy vs PTR No Treatment	PTR IFNAR1KD IFNy vs PTR IFNAR1KD No Treatment
IL6	0.0445012	0.231975	0.00165322	1.70042e-07	0.0012311	0.824078	0.00290074	0.00434506	0.255394	0.0355515	0.0169872	0.0120688
NOS2	0.590859	7.55692e-05	2.34864e-05	0.000388587	0.599663	0.00176263	0.00022868	0.00347121	0.00634319	0.000196087	0.0129067	0.0159925
IL1RN	0.00158776	0.000298587	0.000803754	0.88621	0.880101	0.00412076	0.00145572	0.0104413	9.42148e-05	0.000195531	0.726361	0.819645
LCN2	8.20359e-07	0.073318	0.0112069	2.36161e-06	1.40758e-05	0.0022106	1.94784e-07	0.013564	0.00011288	0.00945692	0.00663641	0.0908991
CCL2	0.366608	0.00393327	0.000830991	0.0247953	0.15355	0.00167172	0.000553772	0.00092569	0.351619	0.029902	0.206723	0.318661
