# Supplementary material for: Acquired resistance to PD-L1 inhibition enhances a type I IFN-regulated secretory program in tumors
Source: EMBO Rep. 2024 Dec 11;26(2):521–59. doi: 10.1038/s44319-024-00333-0 (PMC11772817; doi:10.1038/s44319-024-00333-0)
Supplement: Supplementary file 10 — Appendix and EV Figures Source Data [file 44319_2024_333_MOESM10_ESM.zip › Appendix/Appendix Fig S5/S5E.xlsx]

## Sheet: Sheet1
Gene Expression (qRT-PCR)
Fold Change vs P No Treatment AVG
CCL5	P						PDR
NT	1.1014	0.92192	0.98483	1.03	0.99	0.98	2.68914	3.87336	2.90538	1.55	1.39	1.24
γ	3.85295	5.31446	3.18606				2.66008	2.66273	1.69866
SerpinB9	P							PDR
NT	0.654691	0.902757	1.69197	1.0747	0.957891	0.953008	1.0193	2.11588	1.80273	1.85424	2.34522	1.99768	1.58102	1.23638
γ	1.15359	1.88648	1.07705	1.234	1.22938	0.793989	0.939759	1.93549	1.76502	1.41923	1.62706	1.83469	2.05501	1.46129
CXCL10	P						PDR
-	0.767596	0.924422	1.40928	1.09	1.13	0.81	2.27446	2.51613	2.24729	2.5	3.05	2.6
+IFNγ	11.656	15.1869	9.34005				2.50829	5.28265	1.83028
CXCL9	P						PDR
-	0.894531	0.475904	2.34902	0.87	1.09	1.04	2.23294	2.80653	2.02721	2.2	1.97	1.72
+IFNγ	14.4704	30.339	9.11437				2.45641	2.85814	1.64916
Two tailed t-test (P values)
	P vs PTR	P vs P IFNy	PTR vs PTR IFNy	P IFNy vs PTR IFNy
CCL5	0.0140962	0.00013217	0.923476	0.0654626
SerpinB9	0.000795403	0.411526	0.480511	0.00527029
CXCL10	1.85619e-06	2.38106e-05	0.374691	0.011474
CXCL9	0.00618989	0.0050388	0.628296	0.070253
