# Supplementary material for: Acquired resistance to PD-L1 inhibition enhances a type I IFN-regulated secretory program in tumors
Source: EMBO Rep. 2024 Dec 11;26(2):521–59. doi: 10.1038/s44319-024-00333-0 (PMC11772817; doi:10.1038/s44319-024-00333-0)
Supplement: Supplementary file 10 — Appendix and EV Figures Source Data [file 44319_2024_333_MOESM10_ESM.zip › Appendix/Appendix Fig S5/S5F.xlsx]

## Sheet: Sheet1
IL6 (pg/106 cells in CM)
IL6	P			PTR
-	3.69661	5.45988	5.19903	16.5644	18.5395	16.8824
γ	15.0788	17.8544	24.7617	21.9222	20.5321	22.3457
Two tailed t-test (P values)
P vs PTR	P vs P IFNy	PTR vs PTR IFNy	P IFNy vs PTR IFNy
0.000107907	0.00787714	0.00652071	0.4643
