# Supplementary material for: Acquired resistance to PD-L1 inhibition enhances a type I IFN-regulated secretory program in tumors
Source: EMBO Rep. 2024 Dec 11;26(2):521–59. doi: 10.1038/s44319-024-00333-0 (PMC11772817; doi:10.1038/s44319-024-00333-0)
Supplement: Supplementary file 10 — Appendix and EV Figures Source Data [file 44319_2024_333_MOESM10_ESM.zip › Appendix/Appendix Fig S5/S5G.xlsx]

## Sheet: Sheet1
	IFNy Treated
	P-shCon					P-IFNAR1KD					PDR-shCon					PDR-IFNAR1KD
	13.7609	15.9907	13.7609	17.725	15.4952	42.2533	37.7936	47.9518	30.113	41.7578	982.006	901.489	990.546	917.348	969.807	336.647	263.45	352.507	420.825	393.985
	ng LCN2/1ug protein
	Two tailed t-test (P values)
	P shCon vs P IFNAR1KD	PTR shCon vs PTR IFNAR1KD	P shCon vs PTR shCon	P shIFNAR1KD vs PTR IFNAR1KD
	4.01275e-05	7.61098e-08	2.03973e-11	2.87034e-06
