# Supplementary material for: Acquired resistance to PD-L1 inhibition enhances a type I IFN-regulated secretory program in tumors
Source: EMBO Rep. 2024 Dec 11;26(2):521–59. doi: 10.1038/s44319-024-00333-0 (PMC11772817; doi:10.1038/s44319-024-00333-0)
Supplement: Supplementary file 10 — Appendix and EV Figures Source Data [file 44319_2024_333_MOESM10_ESM.zip › Appendix/Appendix Fig S5/S5H.xlsx]

## Sheet: Sheet1
Days	P IFNG										PTR IFNG
1	1.01996	0.964523	0.997783	0.986696	0.964523	0.971564	0.955766	0.93207	0.963665	0.979463	1.02655	1	1	0.99115	1.0531	0.992063	0.93254	0.965608	0.892857	0.98545
2	1.16341	1.22558	1.4476	1.10124	1.04796	0.949855	0.925747	1.00771	0.96432	0.930569	1.08696	1.1402	1.03372	1.17125	0.976043	1.0166	1.01067	1.03734	0.992887	1.24778
3	0.719289	0.867457	0.773168	0.783944	0.727371	0.980649	0.910042	0.868201	0.83159	0.967573	0.927984	0.849078	0.854634	0.794621	0.911314	0.999744	0.994624	1.04327	0.999744	0.990783
4	0.832086	0.680934	0.704879	0.633044	0.82161	1.01038	0.869963	0.865385	0.83486	1.09737	1.03091	0.999044	1.01418	1.01418	1.01976	0.948407	0.978756	0.73824	0.58953	0.610774
5	0.992988	0.866516	0.93163	1.1157	0.996744	0.805325	0.740181	0.670317	0.654267	0.861027	0.967765	0.950341	0.959779	0.969943	0.99608	1.04375	1.00227	1.04489	0.996023	1.02045
Two tailed t-test (P value)
Days	P IFNG vs PTR IFNG
1	0.532896
2	0.933043
3	0.0280345
4	0.420063
5	0.0143863
