# Supplementary material for: Acquired resistance to PD-L1 inhibition enhances a type I IFN-regulated secretory program in tumors
Source: EMBO Rep. 2024 Dec 11;26(2):521–59. doi: 10.1038/s44319-024-00333-0 (PMC11772817; doi:10.1038/s44319-024-00333-0)
Supplement: Supplementary file 10 — Appendix and EV Figures Source Data [file 44319_2024_333_MOESM10_ESM.zip › Appendix/Appendix Fig S7/Appendix Fig S7B-C.xlsx]

## Sheet: Sheet1
Log2Fold Change
vs P No Tx
pSTAT3
P						PTR																			Two tailed t-test (P Value)
shCon			IFNAR1KD			shCon			IFNAR1KD																	P shCon vs P IFNAR1KD	PTR shCon vs PTR IFNAR1KD	P shCon vs PTR shCon	P shIFNAR1KD vs PTR IFNAR1KD
0	0	0	-4.36293	-4.29658	-3.17115	3.34611	2.62378	1.50029	2.25932	1.70009	0.667936														pSTAT3	0.000520789	0.253501	0.00975724	0.000823075
STAT3																									STAT3	0.162377	0.675171	0.130389	0.120587
P						PTR
shCon			IFNAR1KD			shCon			IFNAR1KD
0	0	0	0.0597822	0.291441	0.846614	-0.94516	-0.557305	-0.022069	-0.581491	-0.655059	0.244698
pSTAT3
P												PTR													Two tailed t-test (P Value)
IFNB			No Treatment			IFNB			No Treatment			IFNB			No Treatment			IFNB			No Treatment					IFNB
shCon			shCon			IFNAR1KD			IFNAR1KD			shCon			shCon			IFNAR1KD			IFNAR1KD					P shCon vs P IFNAR1KD	PTR shCon vs PTR IFNAR1KD	P shCon vs PTR shCon	P shIFNAR1KD vs PTR IFNAR1KD
2.09977	0.209162	-0.13446	0	0	0	-4.33417	-7.08014	-4.67383	-4.36293	-4.29658	-3.17115	3.26765	2.89004	1.03128	3.34611	2.62378	1.50029	2.71718	1.36748	1.01089	2.25932	1.70009	0.667936		pSTAT3	0.00536271	0.464926	0.16324	0.0021899
STAT3																									STAT3	0.329451	0.605339	0.120587	0.316303
P												PTR
IFNB			No Treatment			IFNB			No Treatment			IFNB			No Treatment			IFNB			No Treatment
shCon			shCon			IFNAR1KD			IFNAR1KD			shCon			shCon			IFNAR1KD			IFNAR1KD
0.059782	0.291441	0.846614	0	0	0	-0.68476	0.097963	0.434825	-0.68917	-0.11264	0.524022	-0.58149	-0.65506	0.244698	-0.94516	-0.5573	-0.02207	-1.01197	0.014149	-0.69751	-0.58291	-0.40044	0.325384
