# Supplementary material for: Acquired resistance to PD-L1 inhibition enhances a type I IFN-regulated secretory program in tumors
Source: EMBO Rep. 2024 Dec 11;26(2):521–59. doi: 10.1038/s44319-024-00333-0 (PMC11772817; doi:10.1038/s44319-024-00333-0)
Supplement: Supplementary file 10 — Appendix and EV Figures Source Data [file 44319_2024_333_MOESM10_ESM.zip › Figure EV1/EV1A/EV1A.xlsx]

## Sheet: Sheet1
IFNAR1 (MRI)
P		PTR			Statistics	p-value
shCon	IFNAR1KD	shCon	IFNAR1KD		P vs P IFNAR1KD	<0.0001
1513.01	381.98	1194.22	311.69		P vs PTR	0.00219261
1466.86	379.14	1202.74	296.78		PTR vs PTR IFNAR1KD	<0.0001
1386.63	383.4	1174.34	322.34		P IFNAR1KD vs PTR IFNAR1KD	0.000691978
