# Supplementary material for: Acquired resistance to PD-L1 inhibition enhances a type I IFN-regulated secretory program in tumors
Source: EMBO Rep. 2024 Dec 11;26(2):521–59. doi: 10.1038/s44319-024-00333-0 (PMC11772817; doi:10.1038/s44319-024-00333-0)
Supplement: Supplementary file 10 — Appendix and EV Figures Source Data [file 44319_2024_333_MOESM10_ESM.zip › Figure EV5/EV5B-D/EV5B-C.xlsx]

## Sheet: Sheet1
	IFNy	Unstimulated			Stimulated
P	shCon	0.177083	0.159722	0.326389	12.8507	13.4861	14.2674	12.2604	12.8854	12.5035
	IFNAR1KD	0.125887	0.157801	0.111702	5.63298	6.33511	5.97518	6.13121	6.11879	5.55497
PTR	shCon	0.031415	0.097553	0.143849	3.9914	4.05423	3.89881	3.97983	3.78307	3.79795
	IFNAR1KD	0.142804	0.037092	0.131677	4.2526	4.66803	4.42693	4.41209	4.82381	5.23182
	GZMB	Unstimulated			Stimulated
P	shCon	0.267361	0.454861	0.326389	23.7743	21.9931	23.6875	21.9653	23.125	22.125
	IFNAR1KD	0.16844	0.184397	0.16844	11.4184	11.7837	11.7376	11.3723	10.7748	11.4752
PTR	shCon	0.031415	0.114087	0.143849	7.3793	7.04861	7.24206	7.62235	6.64517	7.45866
	IFNAR1KD	0.207715	0.150223	0.168769	9.05044	8.6684	8.43472	8.648	9.14132	9.76817
% Positive [Gated CD8+ Cells]/
106 tumor cells of CM
Two tailed t-test (P Values)
	Stimulated
	P shCon vs P IFNAR1KD	PTR shCon vs PTR IFNAR1KD	P shCon vs PTR shCon	P IFNAR1KD vs PTR IFNAR1KD
IFNy	8.65798e-10	0.000808331	3.59563e-11	4.14775e-05
GZMB	3.97366e-11	3.26996e-05	1.65235e-12	1.4687e-06
