# Supplementary material for: Acquired resistance to PD-L1 inhibition enhances a type I IFN-regulated secretory program in tumors
Source: EMBO Rep. 2024 Dec 11;26(2):521–59. doi: 10.1038/s44319-024-00333-0 (PMC11772817; doi:10.1038/s44319-024-00333-0)
Supplement: Supplementary file 10 — Appendix and EV Figures Source Data [file 44319_2024_333_MOESM10_ESM.zip › Figure EV5/EV5B-D/EV5D.xlsx]

## Sheet: Sheet1
GZMB	shCon						IFNAR1KD
P	0.062581	-0.04977	0.057304	-0.0516	0.022631	-0.04114	-0.99546	-0.95003	-0.95569	-1.00129	-1.07916	-0.98831
PTR	0.03037	-0.03578	0.003287	0.077123	-0.12081	0.045803	0.324875	0.262651	0.223226	0.259252	0.339289	0.434975
IFNy	shCon						IFNAR1KD
P	-0.01951	0.050122	0.131366	-0.08734	-0.01561	-0.05902	-1.20938	-1.03991	-1.1243	-1.08711	-1.09003	-1.2295
PTR	0.027422	0.049955	-0.00644	0.023232	-0.04992	-0.04425	0.11887	0.253339	0.176832	0.171989	0.3007	0.417841
CD69	shCon						IFNAR1KD
P	0.000231	-0.02032	0.013189	-0.00428	0.028082	-0.0169	-1.03818	-0.96747	-0.9362	-0.97132	-0.97471	-0.99436
PTR	-0.01742	-0.01708	0.035004	0.023518	-0.00931	-0.01471	0.175416	0.194089	0.151095	0.193104	0.166072	0.187837
% Positive [Gated CD8+ Cells] /
106 Tumor Cells of CM
Log2Fold Change vs Cont
Two tailed t-test (P Values)
	Stimulated
	P shCon vs P IFNAR1KD	PTR shCon vs PTR IFNAR1KD	P IFNAR1KD vs PTR IFNAR1KD
GZMB	1.05747e-11	2.74381e-05	6.89822e-12
IFNy	2.03695e-10	0.000481412	1.97124e-10
CD69	2.79758e-14	3.15857e-08	4.55045e-15
