# Supplementary material for: Acquired resistance to PD-L1 inhibition enhances a type I IFN-regulated secretory program in tumors
Source: EMBO Rep. 2024 Dec 11;26(2):521–59. doi: 10.1038/s44319-024-00333-0 (PMC11772817; doi:10.1038/s44319-024-00333-0)
Supplement: Supplementary file 10 — Appendix and EV Figures Source Data [file 44319_2024_333_MOESM10_ESM.zip › Figure EV5/EV5F-H/EV5F-G.xlsx]

## Sheet: Sheet1
% Positive [gated CD8+ cells]
IFNg		Unstimulated			Stimulated
P	shCon	0.13	0	0	15.74	13.76	15.88	13.88
	IFNAR1KD	0.04	0	0	10.68	11.83	12.31	14.56
PTR	shCon	0	0	0	10.56	10.17	13.54	14.38
	IFNAR1KD	0	0	0	8.8	10.67	10.4	8.41
GZMB		Unstimulated			Stimulated
P	shCon	0.25	0.26	0.16	23.29	26.15	25.7	28.92	23.35	19.2
	IFNAR1KD	0.46	0.46	0.05	25.48	21.96	30.34	25.26	25.5
PTR	shCon	0.08	0.09	0.17	26.75	26.09	29.44	18.79	27.36	24.89
	IFNAR1KD	0.14	0	0.14	22.09	21.05	28.45	24.29	22.94	23.22
Two tailed t-test (P Values)
	Stimulated
	P shCon vs P IFNAR1KD	PTR shCon vs PTR IFNAR1KD	P shCon vs PTR shCon	P IFNAR1KD vs PTR IFNAR1KD
IFNy	0.0479307	0.0734614	0.0694078	0.0311426
GZMB	0.52363	0.326486	0.589605	0.256217
