# Supplementary material for: Acquired resistance to PD-L1 inhibition enhances a type I IFN-regulated secretory program in tumors
Source: EMBO Rep. 2024 Dec 11;26(2):521–59. doi: 10.1038/s44319-024-00333-0 (PMC11772817; doi:10.1038/s44319-024-00333-0)
Supplement: Supplementary file 10 — Appendix and EV Figures Source Data [file 44319_2024_333_MOESM10_ESM.zip › Figure EV5/EV5F-H/EV5H.xlsx]

## Sheet: Sheet1
% Positive [gated CD8+ cells]
(Log2Fold Change vs shControl)
GZMB	shControl						IFNAR1KD
P	-0.0577704	0.10933	0.0842873	0.254586	-0.0540585	-0.336375	0.0718842	-0.142603		0.32374	0.0593736	0.0730162
PTR	0.0798034	0.0437614	0.218042	-0.42977	0.112333	-0.0241693	-0.196342	-0.265915	0.168693	-0.059373	-0.14187	-0.124368
IFNG	shControl				IFNAR1KD
P	0.0906519	-0.103303	0.103427	-0.0907761	-0.468872	-0.321334	-0.263953	-0.0217733
PTR	-0.187445	-0.241736	0.171173	0.258008	-0.45048	-0.172495	-0.209472	-0.515878
CD69	shControl						IFNAR1KD
P	-0.0023275	0.0464797	-0.0182533	0.0916976	0.0580877	-0.175684	0.0150602	-0.0718188		0.0292375	-0.0795291	0.0338556
PTR	-0.0278159	-0.0210088	-0.0276152	0.0302026	0.032514	0.0137233	0.0985342	0.0357821	0.176721	0.121154	0.0848645	0.10715
Two tailed t-test (P Values)
	Stimulated
	P shCon vs P IFNAR1KD	PTR shCon vs PTR IFNAR1KD	P IFNAR1KD vs PTR IFNAR1KD
GZMB	0.511871	0.372586	0.0907668
IFNy	0.0480876	0.0685678	0.609733
CD69	0.769731	0.000857769	0.00388661
