# Supplementary material for: Acquired resistance to PD-L1 inhibition enhances a type I IFN-regulated secretory program in tumors
Source: EMBO Rep. 2024 Dec 11;26(2):521–59. doi: 10.1038/s44319-024-00333-0 (PMC11772817; doi:10.1038/s44319-024-00333-0)
Supplement: Supplementary file 10 — Appendix and EV Figures Source Data [file 44319_2024_333_MOESM10_ESM.zip › Figure EV2/EV2B-C/EV2B-C.xlsx]

## Sheet: Sheet1
Average CPM
	Sensitive						Insensitive
	Efremova		Lan		Sceneay		Sceneay		Renca
	IgG	αPD-L1	IgG	αPD-L1	IgG	αPD-L1	IgG	αPD-L1	P	PDL1
	5.52171	5.65271	6.64203	6.75514	5.0011	5.78405	5.16068	4.99211	217.511	209.488
	5.58889	5.58176	6.76234	6.94695	5.9473	4.88153	4.65724	4.74962	135.913	131.513
	5.61597	6.05369	6.78458	6.97184	5.56481	4.90414	4.82717	4.99342	168.85	136.529
			6.35692	7.18249	4.97286	6.00407	5.90527	5.10677
			7.0727	6.9997	5.18088	5.26925	5.10195	5.56752
			7.14587	6.69414	5.05234	5.22496	4.94786	5.6658
			6.93951	6.92128	4.95343	5.00278	5.73283	5.82745
			7.17138	7.00833		5.19903		5.95268
			6.85138	6.87268		5.21603
			6.56545	7.21128		5.19909
Two tailed T-test (P values)		0.278917		0.210185		0.872735		0.492847		0.688568
GSEA
NES	0.691		0.704		1.105		1.1		-1.227
FDR	0.892		0.881		0.489		0.755		0.238
