# Supplementary material for: Acquired resistance to PD-L1 inhibition enhances a type I IFN-regulated secretory program in tumors
Source: EMBO Rep. 2024 Dec 11;26(2):521–59. doi: 10.1038/s44319-024-00333-0 (PMC11772817; doi:10.1038/s44319-024-00333-0)
Supplement: Supplementary file 10 — Appendix and EV Figures Source Data [file 44319_2024_333_MOESM10_ESM.zip › Figure EV2/EV2D/EV2D.xlsx]

## Sheet: Sheet1
	Average CPM
	Pre-Tx	PTR
	380.637	111.026
	126.845	71.07
	73.5109	146.662
	29.6727	122.384
	124.298
	39.5525
	229.266
Two tailed T-test (P value)		0.647346
NES	0.98
FDR	0.497
