# Supplementary material for: Acquired resistance to PD-L1 inhibition enhances a type I IFN-regulated secretory program in tumors
Source: EMBO Rep. 2024 Dec 11;26(2):521–59. doi: 10.1038/s44319-024-00333-0 (PMC11772817; doi:10.1038/s44319-024-00333-0)
Supplement: Supplementary file 10 — Appendix and EV Figures Source Data [file 44319_2024_333_MOESM10_ESM.zip › Figure EV2/EV2E/EV2E.xlsx]

## Sheet: Sheet1
All Cells				Tumor Cells				Macrophages				T-Cells
No Tx		Avelumab		No Tx		Avelumab		No Tx		Avelumab		No Tx		Avelumab
Mean	Standard Error	Mean	Standard Error	Mean	Standard Error	Mean	Standard Error	Mean	Standard Error	Mean	Standard Error	Mean	Standard Error	Mean	Standard Error
0.0929826	0.0105925	0.0865648	0.00633793	0.0439613	0.0073737	0.0100042	0.00183519	0.416804	0.0979743	1.88093	0.102458	Not Expressed	Not Expressed	0.478809	0.0811412
Two tailed T-test (P values)			0.6032				≤0.0001				≤0.0001
