# Supplementary material for: Acquired resistance to PD-L1 inhibition enhances a type I IFN-regulated secretory program in tumors
Source: EMBO Rep. 2024 Dec 11;26(2):521–59. doi: 10.1038/s44319-024-00333-0 (PMC11772817; doi:10.1038/s44319-024-00333-0)
Supplement: Supplementary file 10 — Appendix and EV Figures Source Data [file 44319_2024_333_MOESM10_ESM.zip › Figure EV3/EV3A-B/EV3A-B.xlsx]

## Sheet: 3A
	P				P IFNAR1KD				PTR				PTR IFNAR1KD				P				P IFNAR1KD				PTR				PTR IFNAR1KD				P				P IFNAR1KD				PTR				PTR IFNAR1KD
	-																IFNA																IFNB
Sample	P 1	P 2	P 3	P 4	P IFNAR1KD 1	P IFNAR1KD 2	P IFNAR1KD 3	P IFNAR1KD 4	PTR 1	PTR 2	PTR 3	PTR 4	PTR IFNAR1KD 1	PTR IFNAR1KD 2	PTR IFNAR1KD 3	PTR IFNAR1KD 4	P IFNA 1	P IFNA 2	P IFNA 3	P IFNA 4	P IFNAR1KD IFNA 1	P IFNAR1KD IFNA 2	P IFNAR1KD IFNA 3	P IFNAR1KD IFNA 4	PTR IFNA 1	PTR IFNA 2	PTR IFNA 3	PTR IFNA 4	PTR IFNAR1KD IFNA 1	PTR IFNAR1KD IFNA 2	PTR IFNAR1KD IFNA 3	PTR IFNAR1KD IFNA 4	P IFNB 1	P IFNB 2	P IFNB 3	P IFNB 4	P IFNAR1KD IFNB 1	P IFNAR1KD IFNB 2	P IFNAR1KD IFNB 3	P IFNAR1KD IFNB 4	PTR IFNB 1	PTR IFNB 2	PTR IFNB 3	PTR IFNB 4	PTR IFNAR1KD IFNB 1	PTR IFNAR1KD IFNB 2	PTR IFNAR1KD IFNB 3	PTR IFNAR1KD IFNB 4
IL6	1.34998	0.725204	0.866078	1.17939	8.02565	3.44627	3.21562	2.39726	66.2071	72.2539	49.0395	28.5901	39.6283	41.1886	41.8951	41.1973	1.59775	2.50548	1.9096	1.69975	5.94483	6.75461	5.84721	2.85966	226.161	290.607	188.579	134.163	61.8368	80.9439	45.2791	54.8357	22.6316	23.7925	19.1545	20.0407	15.9293	20.639	17.4848	16.7321	295.993	290.728	356.608	429.132	164.275	127.513	161.029	161.899
NOS2	1.88309	1.29395	0.995614	0.412211	0.822031	0.844941	0.822717	1.34131	59.9735	50.4762	39.8994	48.1023	9.98993	8.93154	10.6701	5.70801	1.36517	2.21246	1.87313	1.5819	1.18709	1.56141	1.68419	1.54408	77.4096	78.0026	57.3436	84.8161	5.27488	3.5228	3.01558	5.98871	4.33816	6.67123	5.59626	4.95506	2.37007	2.75939	2.49391	2.64379	303.86	285.298	343.626	393.386	15.8924	10.0813	13.7813	20.9375
IL1RN	1.12936	0.898548	0.944109	1.04377	0.7476	0.664695	0.660875	0.571982	3.00097	2.57447	2.37382	1.89794	0.764819	0.549346	0.806578	0.471215	0.319926	0.246784	0.243537	0.253321	0.198611	0.243591	0.19543	0.235264	0.882865	1.37564	0.66489	1.31514	0.320658	0.172246	0.195087	0.541906	0.46866	0.462121	0.583705	0.40474	0.399163	0.555271	0.436027	0.442414	1.25407	1.31544	1.40262	1.44787	0.321892	0.319124	0.304594	0.314334
LCN2	0.897139	1.00291	1.06771	1.04093	3.31887	3.45738	2.97594	3.22217	72.3354	87.0348	85.4295	12.6703	23.8333	25.7522	25.347	30.0023	0.180248	0.252425	0.269079	0.461772	1.45545	1.24592	1.93555	1.07816	38.7963	47.0672	29.668	49.2348	15.9089	18.9661	14.9231	24.3187	0.671898	0.785979	0.487347	0.611737	5.23471	5.72338	3.57401	6.44053	30.8035	24.6518	40.8584	36.1902	37.2354	33.7208	35.4538	42.2505
CCL2	0.94396	0.894559	0.776356	1.52537	0.965896	0.758536	0.886653	0.855148	30.2713	52.2757	39.9916	25.9411	6.15595	5.97752	5.25244	15.7289	0.838263	0.94617	0.662058	0.540495	0.282238	0.344216	0.31036	0.437778	15.1834	25.3228	13.5023	12.7481	1.0805	1.34352	0.911536	1.04901	2.66533	2.14076	2.25115	2.01469	1.10948	0.963746	1.30808	1.3611	29.6754	24.4337	28.9538	28.1359	2.56028	1.55296	2.22168	1.63336
Gene Expression (qRT-PCR)
Fold Change vs P No Treatment AVG
Two Tailed T-Test: P values
IFN:	-				IFNA								IFNB
	P vs P IFNAR1KD	P vs PTR	PTR vs PTR IFNAR1KD	P IFNAR1KD vs PTR IFNAR1KD	P vs P IFNAR1KD	P vs PTR	PTR vs PTR IFNAR1KD	P IFNAR1KD vs PTR IFNAR1KD	P IFNA vs P No Treatment	P IFNAR1KD IFNA vs P IFNAR1KD No Treatment	PTR IFNA vs PTR No Treatment	PTR IFNAR1KD IFNA vs PTR IFNAR1KD No Treatment	P vs P IFNAR1KD	P vs PTR	PTR vs PTR IFNAR1KD	P IFNAR1KD vs PTR IFNAR1KD	P IFNB vs P No Treatment	P IFNBR1KD IFNB vs P IFNBR1KD No Treatment	PTR IFNB vs PTR No Treatment	PTR IFNBR1KD IFNB vs PTR IFNBR1KD No Treatment
IL6	0.0445012	0.00165322	0.231975	1.70042e-07	0.00803118	0.000729773	0.00446101	0.000339148	0.0111312	0.507221	0.0039194	0.0400355	0.0479651	5.98057e-05	0.00131255	4.67481e-06	1.55056e-06	0.000177264	0.000139851	1.35752e-05
NOS2	0.590859	2.34864e-05	7.55692e-05	0.000388587	0.260764	1.80167e-05	2.32862e-05	0.00604132	0.137543	0.0182318	0.0139641	0.0154078	0.00140001	9.71461e-06	1.18926e-05	0.00143317	0.000348443	4.46014e-05	2.46237e-05	0.0452309
IL1RN	0.00158776	0.000803754	0.000298587	0.88621	0.0728769	0.00366366	0.00766146	0.337188	1.03077e-05	2.37745e-05	0.00270168	0.0274541	0.683528	5.01452e-06	3.56713e-07	0.00555927	0.000175779	0.00618355	0.00316084	0.00650461
LCN2	8.20359e-07	0.0112069	0.073318	2.36161e-06	0.00112201	9.36749e-05	0.0036942	0.00019497	5.66098e-05	0.000138072	0.247656	0.0213655	0.000286179	8.74788e-05	0.345733	3.19917e-06	0.00245529	0.0177137	0.131328	0.00293057
CCL2	0.366608	0.000830991	0.00393327	0.0247953	0.00581352	0.00158383	0.00177324	0.000232901	0.179961	7.428e-05	0.0204059	0.0280055	0.000665092	6.16424e-07	6.27241e-07	0.0203881	0.00133371	0.0197457	0.168834	0.0457836

## Sheet: 3B
PTIS	-				+IFNα				+IFNβ
	P		PTR		P		PTR		P		PTR
	shCon	IFNAR1KD	shCon	IFNAR1KD	shCon	IFNAR1KD	shCon	IFNAR1KD	shCon	IFNAR1KD	shCon	IFNAR1KD
IL6	vs P	*	**	****	*	**	***	***	****	****	****	****
NOS2			****	***			****	**	***	**	****	***
IL1RN		**	***	*	****	****		***	***	***	**	****
LCN2		****	*	****	****		***	***	**	***	****	****
CCL2			***	*		**	**		**		****	*
IL6	vs P + IFNα					**	***	***
NOS2							****	*
IL1RN							**
LCN2						**	****	***
CCL2						**	**	*
IL6	vs P + IFNβ									*	****	****
NOS2										**	****	**
IL1RN											****	**
LCN2										***	****	****
CCL2										***	****
IL6	vs P	*	vs PTR		vs P + IFNα	**	vs PTR + IFNα	**	vs P + IFNβ	*	vs PTR + IFNβ	**
NOS2				****				****		**		****
IL1RN		**		***				**				****
LCN2		****				**		**		***
CCL2				**		**		**		***		****
