# Supplementary material for: Acquired resistance to PD-L1 inhibition enhances a type I IFN-regulated secretory program in tumors
Source: EMBO Rep. 2024 Dec 11;26(2):521–59. doi: 10.1038/s44319-024-00333-0 (PMC11772817; doi:10.1038/s44319-024-00333-0)
Supplement: Supplementary file 10 — Appendix and EV Figures Source Data [file 44319_2024_333_MOESM10_ESM.zip › Figure EV3/EV3C/EV3C.xlsx]

## Sheet: Sheet1
CCL5													CXCL9													SerpinB9															CXCL10
IFN	P						PTR							P						PDR						IFN	P							PDR							IFN	P						PDR
-	1.1014	0.92192	0.98483	1.03	0.99	0.98	2.68914	3.87336	2.90538	1.55	1.39	1.24	-	0.894531	0.475904	2.34902	0.87	1.09	1.04	2.23294	2.80653	2.02721	2.2	1.97	1.72	-	0.654691	0.902757	1.69197	1.0747	0.957891	0.953008	1.0193	2.11588	1.80273	1.85424	2.34522	1.99768	1.58102	1.23638	-	0.767596	0.924422	1.40928	1.09	1.13	0.81	2.27446	2.51613
α	3.32857	4.31063	2.74057				2.53791	2.42049	2.82717				α	7.09939	8.91231	5.23903				3.78971	3.59021	5.20988				α	1.34336	1.31848	1.12752	0.906647	0.906262	0.940408	1.08468	4.56969	4.29505	5.14286	3.04222	3.39169	2.33047	3.87734	α	9.75136	12.2495	7.32702				6.00038	6.52469
β	3.45533	5.80006	5.41972				2.86917	3.14497	2.987				β	3.96866	11.1937	4.13583				4.82557	5.16005	5.45888				β	1.21486	2.54171	1.12239	0.974269	1.58319	1.51618	1.74454	4.87306	4.59458	4.76215	2.03641	2.58332	2.64847	2.75487	β	11.0244	20.0163	11.7416				7.45558	8.61866
Two tailed t-test: P values
					-	IFNA	IFNB
	P - vs P IFNA	P - vs P IFNB	PTR - vs PTR IFNA	PTR - vs PTR IFNB	P vs PTR	P vs PTR	P vs PTR
CCL5	8.14292e-05	8.05415e-05	0.627587	0.286579	0.0140962	0.141936	0.0608362
CXCL9	0.000134437	0.0129351	0.00139682	6.47109e-06	0.00618989	0.0701742	0.619165
SerpinB9	0.708872	0.0552824	0.000286898	0.00565745	0.000795403	8.95775e-06	0.00227322
CXCL9	3.44234e-05	0.000213588	1.38293e-06	2.71917e-06	1.85619e-06	0.062044	0.125686
[truncated: 4 more columns]
