# Supplementary material for: Acquired resistance to PD-L1 inhibition enhances a type I IFN-regulated secretory program in tumors
Source: EMBO Rep. 2024 Dec 11;26(2):521–59. doi: 10.1038/s44319-024-00333-0 (PMC11772817; doi:10.1038/s44319-024-00333-0)
Supplement: Supplementary file 10 — Appendix and EV Figures Source Data [file 44319_2024_333_MOESM10_ESM.zip › Figure EV3/EV3D/EV3D.xlsx]

## Sheet: Sheet1
Days	P - IFNA										PTR - IFNA										T-test (p value)
1	0.951359	0.922747	0.901288	0.9299	0.965665	0.987362	0.955766	0.995261	0.995261	1.00316	0.965309	0.957768	0.942685	0.965309	0.995475	0.93254	0.93254	0.965608	0.965608	0.952381	0.798112
2	0.869176	0.824373	0.828853	0.873656	0.855735	0.906461	0.891996	0.911283	0.916104	0.998071	0.85839	0.872939	0.916586	0.969932	0.931135	0.773563	0.726141	0.829876	0.776526	0.951393	0.392763
3	0.759854	0.688744	0.71922	0.747664	0.713125	0.805439	0.865586	0.802824	0.771444	1.11402	0.793893	0.661578	0.625954	0.653944	0.648855	0.77957	0.710445	0.721966	0.77701	0.905018	0.151662
4	0.778934	0.788395	0.785241	0.794702	0.963418	0.721917	0.665446	0.711233	0.732601	0.900488	0.612219	0.530419	0.53681	0.506135	0.681237	0.786039	0.734446	0.704856	0.659332	0.825493	0.0112837
5	0.759162	0.723695	0.755784	0.770985	0.784496	0.782666	0.694864	0.646715	0.83176	0.842145	0.463479	0.454194	0.440266	0.6368	0.625193	0.931818	0.851136	0.894318	0.895455	0.931818	0.507003
Days	P - IFNB										PTR - IFNB										T-test (p value)
1	0.894134	0.894134	0.894134	0.865522	0.886981	0.900474	0.908373	0.908373	0.924171	0.900474	0.972851	0.950226	0.972851	0.965309	1.0181	0.87963	0.87963	0.873016	0.866402	0.919312	0.0843078
2	0.707885	0.712366	0.694444	0.725806	0.698925	0.665381	0.650916	0.636451	0.665381	0.694311	0.766246	0.800194	0.819593	0.85839	0.882638	0.610551	0.616479	0.598696	0.604624	0.6639	0.335627
3	0.542462	0.528241	0.522145	0.532304	0.566843	0.4341	0.4341	0.415795	0.444561	0.494247	0.559796	0.483461	0.486005	0.493639	0.582697	0.417307	0.421147	0.386585	0.395545	0.421147	0.344431
4	0.43204	0.430464	0.397351	0.402081	0.523494	0.294567	0.260989	0.267094	0.274725	0.318987	0.440951	0.403885	0.373211	0.371933	0.347648	0.174507	0.141123	0.229894	0.125948	0.204097	0.109216
5	0.515116	0.499071	0.457693	0.559872	0.565783	0.304947	0.25963	0.278512	0.272847	0.282289	0.362891	0.333488	0.455741	0.492108	0.369855	0.516477	0.530682	0.546591	0.482386	0.551136	0.199952
