# Supplementary material for: Acquired resistance to PD-L1 inhibition enhances a type I IFN-regulated secretory program in tumors
Source: EMBO Rep. 2024 Dec 11;26(2):521–59. doi: 10.1038/s44319-024-00333-0 (PMC11772817; doi:10.1038/s44319-024-00333-0)
Supplement: Supplementary file 10 — Appendix and EV Figures Source Data [file 44319_2024_333_MOESM10_ESM.zip › Figure EV3/EV3E/EV3E.xlsx]

## Sheet: Sheet1
Log2Fold Change vs P No Tx
STAT1
P						PTR
shCon			IFNAR1KD			shCon			IFNAR1KD
0	0	0	-0.58379	-0.61218	-0.62541	-0.74416	-0.96077	-0.83284	-0.74229	-0.81485	-0.85142
STAT3
P						PTR
shCon			IFNAR1KD			shCon			IFNAR1KD
0	0	0	0.23567	-0.04903	-0.00284	0.01432	-0.31788	-0.15498	-0.00601	-0.16865	-0.01955
Two tailed T-test: P values
	P vs P IFNAR1KD	P vs PTR	PTR vs PTR IFNAR1KD	P IFNAR1KD vs PTR IFNAR1KD
STAT1	1.00066e-06	0.000176525	0.574666	0.0046822
STAT3	0.525589	0.186215	0.464769	0.286139
