# Supplementary material for: Acquired resistance to PD-L1 inhibition enhances a type I IFN-regulated secretory program in tumors
Source: EMBO Rep. 2024 Dec 11;26(2):521–59. doi: 10.1038/s44319-024-00333-0 (PMC11772817; doi:10.1038/s44319-024-00333-0)
Supplement: Supplementary file 10 — Appendix and EV Figures Source Data [file 44319_2024_333_MOESM10_ESM.zip › Figure EV3/EV3F/EV3F.xlsx]

## Sheet: Sheet1
	Log2Fold Change vs P No Tx
	STAT1
	P												PTR
	IFNB			No Treatment			IFNB			No Treatment			IFNB			No Treatment			IFNB			No Treatment
	shCon			shCon			IFNAR1KD			IFNAR1KD			shCon			shCon			IFNAR1KD			IFNAR1KD
	-0.01313	-0.1854	-0.01226	0	0	0	-0.36507	-0.89518	-0.6247	-0.58379	-0.61218	-0.62541	-0.57901	-1.18036	-0.94431	-0.74416	-0.96077	-0.83284	-1.29669	-0.91493	-0.95238	-0.74229	-0.81485	-0.85142
	STAT3
	P												PTR
	IFNB			No Treatment			IFNB			No Treatment			IFNB			No Treatment			IFNB			No Treatment
	shCon			shCon			IFNAR1KD			IFNAR1KD			shCon			shCon			IFNAR1KD			IFNAR1KD
	0.21287	-0.18419	0.00938	0	0	0	0.34785	-0.3256	0.0071	0.23567	-0.04903	-0.00284	0.10101	-0.6148	-0.28565	0.01432	-0.31788	-0.15498	-0.6446	-0.39325	-0.16908	-0.00601	-0.16865	-0.01955
	Two tailed t-test (P values)
		IFNB
		P vs P IFNAR1KD	P vs PTR	PTR vs PTR IFNAR1KD	P IFNAR1KD vs PTR IFNAR1KD
	STAT1	0.0269539	0.0107213	0.511104	0.0945425
	STAT3	0.990352	0.303234	0.613443	0.158453
