# Supplementary material for: Acquired resistance to PD-L1 inhibition enhances a type I IFN-regulated secretory program in tumors
Source: EMBO Rep. 2024 Dec 11;26(2):521–59. doi: 10.1038/s44319-024-00333-0 (PMC11772817; doi:10.1038/s44319-024-00333-0)
Supplement: Supplementary file 10 — Appendix and EV Figures Source Data [file 44319_2024_333_MOESM10_ESM.zip › Figure EV3/EV3G/EV3G.xlsx]

## Sheet: Sheet1
pSTAT3 (OD/mg lysate)
P																		PTR
shCon									IFNAR1KD									shCon									IFNAR1KD
3.72	4.32	4.37	2.65	2.87	2.71				2.11	2.12	2.13	2.01	1.99	2.02				7.01	7.07	8.05	4.84	5.24	4.46				4.06	4.33	5.87	3.89	4.17	4.23
pSTAT3 (OD/mg lysate)
P																																				PTR
IFNB									No Treatment									IFNB									No Treatment									IFNB									No Treatment
shCon									shCon									IFNAR1KD									IFNAR1KD									shCon									shCon
21	19.1	19.3	19.2	19.7	19.7	23.1	23.8	22.6	3.72	4.32	4.37	2.65	2.87	2.71				17	17	17.5	16.3	15.9	15.2				2.11	2.12	2.13	2.01	1.99	2.02				30	27.9	24.1	26.2	25.3	25.1	29.4	30.6	24	7.01	7.07	8.05	4.84	5.24
	Two tailed T-test(P values)
	-				IFNB
	P vs P IFNAR1KD	P vs PTR	PTR vs PTR IFNAR1KD	P IFNAR1KD vs PTR IFNAR1KD	P vs P IFNAR1KD	P vs PTR	PTR vs PTR IFNAR1KD	P IFNAR1KD vs PTR IFNAR1KD	P IFNB vs P No Treatment	P IFNAR1KD IFNB vs P IFNAR1KD No Treatment	PTR IFNB vs PTR No Treatment	PTR IFNAR1KD IFNB vs PTR IFNAR1KD No Treatment
	0.00182187	0.00277037	0.0292592	1.22767e-05	0.000138555	2.80935e-05	0.00719621	0.00031782	1.60279e-11	1.55187e-12	1.56135e-10	1.69897e-08
[truncated: 13 more columns]
