# Supplementary material for: Acquired resistance to PD-L1 inhibition enhances a type I IFN-regulated secretory program in tumors
Source: EMBO Rep. 2024 Dec 11;26(2):521–59. doi: 10.1038/s44319-024-00333-0 (PMC11772817; doi:10.1038/s44319-024-00333-0)
Supplement: Supplementary file 10 — Appendix and EV Figures Source Data [file 44319_2024_333_MOESM10_ESM.zip › Figure EV3/EV3H/EV3H.xlsx]

## Sheet: Sheet1
Gene Expression (qRT-PCR)	P								PTR
TAP1	shCon				IFNAR1KD				shCon				IFNAR1KD
Fold Change vs P AVG	1.09549	1.14844	0.799116	0.99466	1.02476	1.14381	0.943421	0.874676	0.707484	0.710526	0.594354	0.457158	1.25033	1.00298	0.916718	0.660726
Two tailed T-test	P vs P IFNAR1KD	P vs PTR	PTR vs PTR IFNAR1KD	P IFNAR1KD vs PTR IFNAR1KD
p value	0.898942	0.00696516	0.0458909	0.782032
Gene Expression (qRT-PCR)	P								PTR
H2D1	shCon				IFNAR1KD				shCon				IFNAR1KD
Fold Change vs P AVG	1.07294	1.05843	0.803591	1.0958	1.21056	1.08783	0.918334	0.842595	0.520647	0.532528	0.290959	0.143745	1.00422	0.576648	0.421459	0.181689
Two tailed T-test	P vs P IFNAR1KD	P vs PTR	PTR vs PTR IFNAR1KD	P IFNAR1KD vs PTR IFNAR1KD
p value	0.949228	0.00157522	0.410987	0.050232
Gene Expression (qRT-PCR)	P								PTR
B2M	shCon				IFNAR1KD				shCon				IFNAR1KD
Fold Change vs P AVG	0.86258	0.95811	0.88814	1.36239	1.0697	0.97613	0.89389	0.92521	0.75723	0.66257	0.76948	0.35627	1.1203	1.0569	0.94088	0.85654
Two tailed T-test	P vs P IFNAR1KD	P vs PTR	PTR vs PTR IFNAR1KD	P IFNAR1KD vs PTR IFNAR1KD
p value	0.689107	0.0452237	0.0194893	0.710041
Protein Expression (Flow)	P						PTR
MHC-I	shCon			IFNAR1KD			shCon			IFNAR1KD
Fold Change vs P AVG	0.948131	1.02636	1.02551	0.719687	0.79796	0.806162	0.331089	0.389489	0.363546	0.363242	0.424688	0.429141
Two tailed T-test	P vs P IFNAR1KD	P vs PTR	PTR vs PTR IFNAR1KD	P IFNAR1KD vs PTR IFNAR1KD
p value	0.00398895	3.25966e-05	0.178052	0.000448617
Protein Expression (Flow)	P						PTR
PDL1	shCon			IFNAR1KD			shCon			IFNAR1KD
Fold Change vs P AVG	1.04258	1.06898	0.888439	0.863483	1.14926	0.730055	0.27974	0.326228	0.344718	0.183628	0.216272	0.179125
Two tailed T-test	P vs P IFNAR1KD	P vs PTR	PTR vs PTR IFNAR1KD	P IFNAR1KD vs PTR IFNAR1KD
p value	0.562276	0.000329084	0.00538961	0.00437497
