# Supplementary material for: Acquired resistance to PD-L1 inhibition enhances a type I IFN-regulated secretory program in tumors
Source: EMBO Rep. 2024 Dec 11;26(2):521–59. doi: 10.1038/s44319-024-00333-0 (PMC11772817; doi:10.1038/s44319-024-00333-0)
Supplement: Supplementary file 10 — Appendix and EV Figures Source Data [file 44319_2024_333_MOESM10_ESM.zip › Figure EV4/EV4C/EV4C.xlsx]

## Sheet: Sheet1
	PVITRO							PVITRO IFNB							PTRVITRO							PTRVITRO IFNB
Replicate	1	2	3	4	5	6	7	1	2	3	4	5	6	7	1	2	3	4	5	6	7	1	2	3	4	5	6	7
IL6	0.796556	1.03016	1.21866	0.56713	0.889947	1.56184	1.26858	7.87068	9.71956	8.9379	34.1281	41.4927	35.1437	27.0291	0.542985	1.31189	1.09638	0.800584	0.883235	0.691186	1.36358	18.7008	13.247	14.2488	32.3866	15.6125	20.5417	13.45
NOS2	1.0862	0.832523	1.10585	0.677892	0.827527	1.38804	1.28426	8.4181	7.87068	6.98811	4.76407	4.67024	3.36615	5.28663	0.662533	0.59333	0.92978	0.627049	0.818698	1.07482	1.67059	9.28972	7.64604	10.5448	5.36758	5.39817	4.39045	3.61902
IL1RN	1.24834	0.713643	1.1225	0.909076	0.940898	0.940018	1.24372	0.867763	0.534435	0.637356	1.38706	1.30627	1.33455	1.23177	0.877419	0.628407	0.611422	1.18687	1.48053	1.53043	2.36483	0.529225	0.499928	1.58643	0.980142	0.753136	0.963984	0.95786
LCN2	0.811908	1.0647	1.15682	0.686505	1.03149	1.21961	1.15791	1.05528	0.80472	0.81304	0.833974	0.878431	0.887495	0.907733	0.699334	1.4137	1.01149	0.68044	0.776266	0.748735	1.64503	1.7759	1.56249	1.96826	0.922255	0.508482	0.635014	0.492244
CCL2	1.38133	0.570214	1.26959	0.618139	0.730415	1.69369	1.30771	0.629704	0.445217	0.309678	0.942763	0.598613	0.662893	0.481997	1.00151	1.23061	1.41307	1.00972	1.42332	1.14278	1.902	0.263738	0.156606	0.824586	0.69996	0.536979	0.570098	0.431579
CXCL9	1.1253	0.917792	0.968253					11.4889	11.2377	11.6317					0.647922	0.396263	0.502647					12.434	9.20205	9.5414
Cxcl10	0.995414	1.01446	0.990291					19.6289	13.8928	16.8982					0.715081	1.05582	0.610619					35.7186	29.5774	31.7718
SerpinB9	0.841589	1.04708	1.1348					3.24243	3.22355	2.75976					0.49476	0.835505	0.712469					3.65481	2.95629	3.91351
Gene Expression (qRT-PCR)
Fold Change vs P AVG
Two tailed T-test (P values)
	PVITRO vs PVITRO IFNB	PTRVITRO vs PTRVITRO IFNB	PVITRO vs PTRVITRO	PVITRO IFNB vs PTR VITRO IFNB
IL6	0.00136714	2.01516e-05	0.603291	0.405746
NOS2	1.81077e-05	9.41455e-05	0.509168	0.574669
IL1RN	0.869298	0.230304	0.382361	0.461439
LCN2	0.121755	0.657412	0.895432	0.337136
CCL2	0.017735	0.000151544	0.297946	0.485976
CXCL9	1.48091e-07	0.000656111	0.00706569	0.362247
Cxcl10	0.000673624	6.23569e-05	0.20032	0.00312775
SerpinB9	0.000329243	0.000731956	0.0687215	0.255548
