# Supplementary material for: Acquired resistance to PD-L1 inhibition enhances a type I IFN-regulated secretory program in tumors
Source: EMBO Rep. 2024 Dec 11;26(2):521–59. doi: 10.1038/s44319-024-00333-0 (PMC11772817; doi:10.1038/s44319-024-00333-0)
Supplement: Supplementary file 10 — Appendix and EV Figures Source Data [file 44319_2024_333_MOESM10_ESM.zip › Figure EV4/EV4D/EV4D.xlsx]

## Sheet: Sheet1
CT26 PDRVITRO
	PVITRO								PVITRO IFNB								PTRVITRO								PTRVITRO IFNB
Replicate	1	2	3	4	5	6	7	8	1	2	3	4	5	6	7	8	1	2	3	4	5	6	7	8	1	2	3	4	5	6	7	8
IL6	0.948537	0.96984	1.20113	0.905012	1.26932	0.824098	1.14736	0.833205	1.27519	1.72639	1.97744	1.61183	3.90665	3.87609	3.03464	3.23833	0.935576	1.65675	2.10558	2.33585	1.29227	1.54719	2.37514	1.49612	2.16726	3.95041	2.77275	3.8823	3.86784	3.63659	3.98277	2.6114
NOS2	0.831045	1.05061	1.06316	1.07729	1.18512	1.22488	1.07938	0.638219	1.03924	1.28294	1.18117	0.663517	1.59643	1.34587	1.52489	0.88139	1.09302	0.83327	1.10913	1.10158	1.36461	1.26036	1.57064	1.20765	1.01292	0.991579	1.3153	1.3481	0.631716	0.921571	0.995011	0.855962
IL1RN	0.768801	1.19554	1.08048	1.00695	0.926284	1.04834	1.1082	0.929255	0.519179	0.316187	0.482161	0.259487	0.647849	0.724173	0.463743	0.561284	1.3462	1.63152	2.86531	3.07041	1.09861	1.23937	1.58889	1.03363	1.07968	0.962691	0.715202	2.11506	0.649826	0.777681	0.356336	0.534342
LCN2	1.05903	1.12156	0.826258	1.01895	0.962139	0.901541	1.15819	0.995399	0.232346	0.244692	0.311226	0.158932	0.406232	0.478394	0.271226	0.146502	1.38828	2.40183	2.87219	2.41608	0.511485	0.772952	0.613843	0.410732	0.467303	1.04761	0.457306	0.725341	0.205834	0.168197	0.212741	0.146027
CCL2	0.918816	0.836251	1.22378	1.06348	1.12814	0.742319	1.3283	0.898984	1.08079	1.15047	1.31806	1.25359	2.36361	2.01074	1.89063	2.02652	1.07235	1.41298	2.66419	2.82818	1.37639	2.02903	1.70026	1.57692	1.95743	3.95341	3.75474	6.09657	3.1291	2.71725	2.48186	2.83521
Gene Expression (qRT-PCR)
Fold Change vs P AVG
Two tailed T-test (P values)
	PVITRO vs PVITRO IFNB	PTRVITRO vs PTRVITRO IFNB	PVITRO vs PTRVITRO	PVITRO IFNB vs PTR VITRO IFNB
IL6	0.000989968	0.000127261	0.00240645	0.107767
NOS2	0.214613	0.126486	0.113026	0.216538
IL1RN	5.46879e-06	0.0273308	0.022696	0.0631595
LCN2	3.75765e-09	0.0178397	0.258785	0.239891
CCL2	0.00519389	0.00882248	0.00359859	0.00309417
