# Supplementary material for: Acquired resistance to PD-L1 inhibition enhances a type I IFN-regulated secretory program in tumors
Source: EMBO Rep. 2024 Dec 11;26(2):521–59. doi: 10.1038/s44319-024-00333-0 (PMC11772817; doi:10.1038/s44319-024-00333-0)
Supplement: Supplementary file 10 — Appendix and EV Figures Source Data [file 44319_2024_333_MOESM10_ESM.zip › Figure EV4/EV4E/EV4E.xlsx]

## Sheet: Sheet1
PDL1 expression (pg/mg cell lysate)
P	PDL1 KD
218.633	98.3611
262.493	126.968
240.87	90.8528
PD-L1
(pg/mg cell lysate)
Two tailed t-test
PDL1KD vs P
0.00128425
