# Supplementary material for: Acquired resistance to PD-L1 inhibition enhances a type I IFN-regulated secretory program in tumors
Source: EMBO Rep. 2024 Dec 11;26(2):521–59. doi: 10.1038/s44319-024-00333-0 (PMC11772817; doi:10.1038/s44319-024-00333-0)
Supplement: Supplementary file 10 — Appendix and EV Figures Source Data [file 44319_2024_333_MOESM10_ESM.zip › Figure EV4/EV4F/EV4F.xlsx]

## Sheet: Sheet1
PDL1 KD Data
	P											P IFN											PDL1KD											PDL1KD IFN
	1	2	3	4	5	6	7	8	9	10	11	1	2	3	4	5	6	7	8	9	10	11	1	2	3	4	5	6	7	8	9	10	11	1	2	3	4	5	6	7	8	9	10	11
IL6	1.08064	1.01417	0.912446	0.927238	0.91159	1.33852	0.883864	0.811307	0.56261	1.33896	1.63622	64.7233	111.841	150.326	4.40275	4.9924	4.33156	6.6313	10.32	10.8573	11.1021	10.1035	13.6899	16.5298	16.757	2.50516	3.03225	1.70057	0.939437	0.965464	0.646533	0.838298	1.42054	76.7462	92.3672	130.35	8.70127	7.99033	7.53716	4.77822	17.3054	16.7141	25.2649	30.6749
NOS2	1.21212	0.82071	1.00523	0.904252	0.864519	1.02018	1.25389	1.03347	0.860488	1.23686	0.909146	21.1338	37.0383	39.3971	7.63047	11.9846	7.22807	11.2736	17.2666	14.6738	16.1495	21.7242	1.24022	1.15317	1.63398	1.0911	1.21957	0.951275	1.25193	0.496413	0.531717	1.08038	2.41137	10.2646	9.74519	12.694	4.70768	4.74661	5.46065	6.92194	10.7619	12.1581	17.9338	22.4762
IL1RN	0.969169	0.992404	1.03971	1.09532	0.822162	1.05448	1.05308	1.00548	1.00707	0.946503	1.04338	0.736345	1.08573	1.64702	0.424529	0.435075	0.352107	0.548009	0.356807	0.499605	0.46456	0.451823	0.819974	0.889265	0.882325	0.804922	0.884075	0.770947	0.786225	0.368904	0.429157	0.628495	0.977916	0.328507	0.469953	0.477003	0.253057	0.354431	0.38259	0.364469	0.388774	0.512787	0.607114	0.709668
Lcn2	0.931598	1.12083	0.957703	0.942444	0.897115	1.01505	1.16522	0.994397	0.922447	0.945073	1.15354	1.45313	2.19119	2.30869	0.379776	0.379283	0.354417	0.567717	0.525883	0.653088	0.654776	0.532742	8.73074	11.4335	10.1523	1.25718	1.02607	0.686991	0.635494	0.591012	0.647841	0.75908	1.26635	4.00939	4.15865	5.15311	0.405217	0.492726	0.485971	0.400661	0.780738	0.913889	1.307	1.13436
CCL2	0.88043	1.12513	1.00949	0.863945	1.01362	1.00382	1.13759	0.683995	0.708616	1.23985	1.66405	4.61014	4.75525	6.67842	2.12912	1.90779	1.85272	2.75068	3.30233	4.56052	4.26295	4.08682	3.00203	3.5694	1.92617	1.31975	1.30884	0.934928	0.5831	0.775914	0.927887	1.13227	1.8319	1.6751	2.80585	4.86136	1.72638	2.1044	1.5829	0.77202	4.72771	4.98938	6.29353	7.90197
CXCL9	0.957811	1.19307	0.875094									1935.44	3275.03	4722.41									90.1616	55.8669	127.648									1967.13	1972.7	2623.29
CXCL10	0.96545	0.995009	1.04098									525.024	800.769	871.651									9.60518	12.7664	10.8577									231.243	260.057	300.247
Serpin B9	1.04516	0.95665	1.00015									6.37464	10.2169	10.074									1.65813	1.98817	1.90677									4.57174	4.72227	5.12467
Gene Expression (qRT-PCR)
Fold Change vs P AVG
Two tailed t-test (P values)
	P vs P IFN	PDL1KD vs PDL1KD IFN	P vs PDL1KD	P IFN vs PDL1KD IFN
IL6	0.037047	0.0198422	0.044653	0.897073
NOS2	2.50101e-05	1.60962e-05	0.293761	0.0414569
IL1RN	0.00683638	0.000312083	0.000646026	0.135539
Lcn2	0.672676	0.264668	0.0862924	0.161949
CCL2	9.23331e-06	0.0141975	0.0824051	0.874132
CXCL9	0.0146946	0.00066274	0.0121349	0.249132
CXCL10	0.00229034	0.000227009	0.000393764	0.0121081
Serpin B9	0.00330071	0.000105245	0.00115272	0.0323282
